# Supplementary material for: 2,5-Bis[2-(2-methoxy­ethoxy)phen­yl]-1,3,4-oxadiazole
Source: Acta Crystallogr Sect E Struct Rep Online. 2009 Jul 29;65(Pt 8):o2010. doi: 10.1107/S1600536809028931 (PMC2977367; doi:10.1107/S1600536809028931)
Supplement: Supplementary file 1 [file e-65-o2010-sup1.cif]

##############################################################################
###                                                                        ###
###        Electronic paper (Acta Crystallographica Section E)             ###
###                                                                        ###
##############################################################################
#                                                                            #
# This CIF contains the data in a paper accepted for publication in Acta     #
# Crystallographica Section E. It conforms to the requirements of Notes      #
# for Authors for Section E, and has been peer reviewed under the auspices   #
# of the IUCr Commission on Journals.                                        #
#                                                                            #
# Full details of the Crystallographic Information File format               #
# are given in the paper "The Crystallographic Information File (CIF):       #
# a New Standard Archive File for Crystallography" by S. R. Hall, F. H.      #
# Allen and I. D. Brown [Acta Cryst. (1991), A47, 655-685].                  #
#                                                                            #
# The current version of the core CIF dictionary is obtainable from          #
# ftp://ftp.iucr.org/pub/cif_core.dic. The current version number is 2.4.    #
#                                                                            #
# Software is freely available for graphical display of the structure(s) in  #
# this CIF.  For information consult the CIF home page http://www.iucr.org/  #
# cif/home.html                                                              #
#                                                                            #
# This file may be used for bona fide research purposes within the           #
# scientific community so long as proper attribution is given to the journal # 
# article from which it was obtained.                                        #
#                                                                            #
##############################################################################
                                             
data_I
_audit_creation_method     SHELXL-97
_chemical_name_systematic
;
2,5-Bis[2-(2-methoxyethoxy)phenyl]-1,3,4-oxadiazole
;
_chemical_name_common     ?
_chemical_formula_moiety     'C20 H22 N2 O5'
_chemical_formula_sum     'C20 H22 N2 O5'
_chemical_formula_iupac     'C20 H22 N2 O5'
_chemical_formula_weight     370.40
_chemical_melting_point     ?
_symmetry_cell_setting     monoclinic
_symmetry_space_group_name_H-M     'P 21/c'
_symmetry_space_group_name_Hall     '-P 2ybc'
loop_
    _symmetry_equiv_pos_as_xyz
    'x, y, z'
    '-x, y+1/2, -z+1/2'
    '-x, -y, -z'
    'x, -y-1/2, z-1/2'
_cell_length_a     7.7264(15)
_cell_length_b     13.886(3)
_cell_length_c     16.911(3)
_cell_angle_alpha     90.00
_cell_angle_beta     96.42(3)
_cell_angle_gamma     90.00
_cell_volume     1803.0(6)
_cell_formula_units_Z     4
_cell_measurement_reflns_used     4968
_cell_measurement_theta_min     2.424
_cell_measurement_theta_max     27.904
_cell_measurement_temperature     293(2)
_exptl_crystal_description     prism
_exptl_crystal_colour     colourless
_exptl_crystal_size_max     0.16
_exptl_crystal_size_mid     0.14
_exptl_crystal_size_min     0.10
_exptl_crystal_density_diffrn     1.364
_exptl_crystal_density_meas     ?
_exptl_crystal_density_method     'not measured'
_exptl_crystal_F_000     784
_exptl_absorpt_coefficient_mu     0.099
_exptl_absorpt_correction_type     multi-scan
_exptl_absorpt_process_details     '(CrystalClear; Rigaku, 2005)'
_exptl_absorpt_correction_T_min     0.9844
_exptl_absorpt_correction_T_max     0.9902
_exptl_special_details
;
;
_diffrn_ambient_temperature     293(2)
_diffrn_radiation_type     MoK\a
_diffrn_radiation_wavelength     0.71073
_diffrn_radiation_source     'rotating anode'
_diffrn_radiation_monochromator     confocal
_diffrn_measurement_device_type     'Rigaku Saturn'
_diffrn_measurement_method     \w
_diffrn_detector_area_resol_mean     ?
_diffrn_reflns_number     13017
_diffrn_reflns_av_R_equivalents     0.0304
_diffrn_reflns_av_sigmaI/netI     0.0322
_diffrn_reflns_theta_min     2.42
_diffrn_reflns_theta_max     27.87
_diffrn_reflns_theta_full     27.87
_diffrn_measured_fraction_theta_max     0.995
_diffrn_measured_fraction_theta_full     0.995
_diffrn_reflns_limit_h_min     -9
_diffrn_reflns_limit_h_max     10
_diffrn_reflns_limit_k_min     -13
_diffrn_reflns_limit_k_max     18
_diffrn_reflns_limit_l_min     -20
_diffrn_reflns_limit_l_max     22
_diffrn_standards_number     0
_diffrn_standards_interval_count     0
_diffrn_standards_interval_time     0
_diffrn_standards_decay_%     0
_refine_special_details
;
Refinement of <i>F</i>^2^ against ALL reflections. The weighted <i>R</i>-factor
<i>wR</i> and goodness of fit <i>S</i> are based on <i>F</i>^2^, conventional
<i>R</i>-factors <i>R</i> are based on <i>F</i>, with <i>F</i> set to zero for
negative <i>F</i>^2^. The threshold expression of <i>F</i>^2^ >
\s(<i>F</i>^2^) is used only for calculating <i>R</i>-factors(gt) <i>etc</i>.
and is not relevant to the choice of reflections for refinement.
<i>R</i>-factors based on <i>F</i>^2^ are statistically about twice as large
as those based on <i>F</i>, and <i>R</i>- factors based on ALL data will be
even larger.
;
_reflns_number_total     4290
_reflns_number_gt     3635
_reflns_threshold_expression     I>2\s(I)
_refine_ls_structure_factor_coef     Fsqd
_refine_ls_matrix_type     full
_refine_ls_R_factor_all     0.0480
_refine_ls_R_factor_gt     0.0403
_refine_ls_wR_factor_gt     0.1043
_refine_ls_wR_factor_ref     0.1101
_refine_ls_goodness_of_fit_ref     1.037
_refine_ls_restrained_S_all     1.037
_refine_ls_number_reflns     4290
_refine_ls_number_parameters     246
_refine_ls_number_restraints     0
_refine_ls_hydrogen_treatment     constr
_refine_ls_weighting_scheme     calc
_refine_ls_weighting_details
         'calc w=1/[\s^2^(Fo^2^)+(0.0696P)^2^+0.0999P] where P=(Fo^2^+2Fc^2^)/3'
_atom_sites_solution_hydrogens     geom
_atom_sites_solution_primary     direct
_atom_sites_solution_secondary     difmap
_refine_ls_shift/su_max     0.000
_refine_ls_shift/su_mean     0.000
_refine_diff_density_max     0.247
_refine_diff_density_min     -0.229
_refine_ls_extinction_method     none
_refine_ls_extinction_coef     ?
loop_
    _atom_type_symbol
    _atom_type_description
    _atom_type_scat_dispersion_real
    _atom_type_scat_dispersion_imag
    _atom_type_scat_source
    'C' 'C' 0.0033 0.0016
                         'International Tables Vol C Tables 4.2.6.8 and 6.1.1.4'
    'H' 'H' 0.0000 0.0000
                         'International Tables Vol C Tables 4.2.6.8 and 6.1.1.4'
    'N' 'N' 0.0061 0.0033
                         'International Tables Vol C Tables 4.2.6.8 and 6.1.1.4'
    'O' 'O' 0.0106 0.0060
                         'International Tables Vol C Tables 4.2.6.8 and 6.1.1.4'
_computing_data_collection     'CrystalClear (Rigaku, 2005)'
_computing_cell_refinement     'CrystalClear (Rigaku, 2005)'
_computing_data_reduction     'CrystalClear (Rigaku, 2005)'
_computing_structure_solution     'SHELXS97 (Sheldrick, 2008)'
_computing_structure_refinement     'SHELXL97 (Sheldrick, 2008)'
_computing_molecular_graphics     'SHELXTL (Sheldrick, 2008)'
_computing_publication_material     'SHELXTL (Sheldrick, 2008)'
loop_
    _atom_site_type_symbol
    _atom_site_label
    _atom_site_fract_x
    _atom_site_fract_y
    _atom_site_fract_z
    _atom_site_U_iso_or_equiv
    _atom_site_adp_type
    _atom_site_calc_flag
    _atom_site_refinement_flags
    _atom_site_occupancy
    _atom_site_disorder_assembly
    _atom_site_disorder_group
    O O1 0.88655(10) 0.03469(6) 0.35096(5) 0.0284(2) Uani d . 1 . .
    O O2 0.63462(10) 0.15549(5) 0.25616(5) 0.02362(19) Uani d . 1 . .
    O O3 0.35245(9) 0.06943(5) 0.04514(4) 0.01871(17) Uani d . 1 . .
    O O4 0.23221(10) 0.04689(5) -0.10258(4) 0.02263(18) Uani d . 1 . .
    O O5 0.18138(11) 0.24756(6) -0.15011(6) 0.0307(2) Uani d . 1 . .
    N N1 0.40253(12) 0.02963(6) 0.17243(6) 0.0230(2) Uani d . 1 . .
    N N2 0.30539(12) -0.04406(6) 0.13138(6) 0.0228(2) Uani d . 1 . .
    C C1 0.89595(18) -0.05579(9) 0.38968(8) 0.0337(3) Uani d . 1 . .
    H H1A 0.9211 -0.0464 0.4460 0.051 Uiso calc R 1 . .
    H H1B 0.9865 -0.0937 0.3706 0.051 Uiso calc R 1 . .
    H H1C 0.7866 -0.0886 0.3787 0.051 Uiso calc R 1 . .
    C C2 0.76278(15) 0.09686(9) 0.38010(7) 0.0265(3) Uani d . 1 . .
    H H2A 0.8027 0.1161 0.4342 0.032 Uiso calc R 1 . .
    H H2B 0.6524 0.0636 0.3804 0.032 Uiso calc R 1 . .
    C C3 0.73965(15) 0.18388(8) 0.32781(7) 0.0245(2) Uani d . 1 . .
    H H3A 0.6825 0.2348 0.3543 0.029 Uiso calc R 1 . .
    H H3B 0.8519 0.2073 0.3156 0.029 Uiso calc R 1 . .
    C C4 0.60454(14) 0.22178(7) 0.19721(7) 0.0207(2) Uani d . 1 . .
    C C5 0.66365(15) 0.31641(8) 0.20354(7) 0.0251(2) Uani d . 1 . .
    H H5 0.7257 0.3378 0.2506 0.030 Uiso calc R 1 . .
    C C6 0.62996(15) 0.37886(8) 0.13967(8) 0.0281(3) Uani d . 1 . .
    H H6 0.6681 0.4423 0.1445 0.034 Uiso calc R 1 . .
    C C7 0.53997(16) 0.34777(8) 0.06861(8) 0.0280(3) Uani d . 1 . .
    H H7 0.5217 0.3894 0.0254 0.034 Uiso calc R 1 . .
    C C8 0.47746(15) 0.25413(8) 0.06264(7) 0.0235(2) Uani d . 1 . .
    H H8 0.4158 0.2335 0.0153 0.028 Uiso calc R 1 . .
    C C9 0.50575(14) 0.19043(7) 0.12671(6) 0.0197(2) Uani d . 1 . .
    C C10 0.42605(13) 0.09472(7) 0.11946(6) 0.0182(2) Uani d . 1 . .
    C C11 0.27775(13) -0.01706(7) 0.05765(6) 0.0176(2) Uani d . 1 . .
    C C12 0.17690(13) -0.06928(7) -0.00691(6) 0.0177(2) Uani d . 1 . .
    C C13 0.09329(14) -0.15339(7) 0.01298(7) 0.0219(2) Uani d . 1 . .
    H H13 0.1025 -0.1731 0.0658 0.026 Uiso calc R 1 . .
    C C14 -0.00307(15) -0.20810(8) -0.04446(7) 0.0250(2) Uani d . 1 . .
    H H14 -0.0577 -0.2642 -0.0304 0.030 Uiso calc R 1 . .
    C C15 -0.01745(15) -0.17859(8) -0.12307(7) 0.0245(2) Uani d . 1 . .
    H H15 -0.0796 -0.2161 -0.1620 0.029 Uiso calc R 1 . .
    C C16 0.05963(14) -0.09390(8) -0.14445(7) 0.0219(2) Uani d . 1 . .
    H H16 0.0471 -0.0741 -0.1973 0.026 Uiso calc R 1 . .
    C C17 0.15615(13) -0.03817(7) -0.08668(6) 0.0185(2) Uani d . 1 . .
    C C18 0.20669(15) 0.08174(8) -0.18286(6) 0.0238(2) Uani d . 1 . .
    H H18A 0.0833 0.0859 -0.2010 0.029 Uiso calc R 1 . .
    H H18B 0.2607 0.0385 -0.2179 0.029 Uiso calc R 1 . .
    C C19 0.28879(15) 0.17939(8) -0.18332(7) 0.0248(2) Uani d . 1 . .
    H H19A 0.4026 0.1780 -0.1526 0.030 Uiso calc R 1 . .
    H H19B 0.3040 0.1977 -0.2375 0.030 Uiso calc R 1 . .
    C C20 0.25736(17) 0.34043(8) -0.14647(9) 0.0329(3) Uani d . 1 . .
    H H20A 0.3644 0.3391 -0.1117 0.049 Uiso calc R 1 . .
    H H20B 0.1787 0.3855 -0.1265 0.049 Uiso calc R 1 . .
    H H20C 0.2805 0.3597 -0.1988 0.049 Uiso calc R 1 . .
loop_
    _atom_site_aniso_label
    _atom_site_aniso_U_11
    _atom_site_aniso_U_22
    _atom_site_aniso_U_33
    _atom_site_aniso_U_12
    _atom_site_aniso_U_13
    _atom_site_aniso_U_23
    O1 0.0249(4) 0.0240(4) 0.0367(5) 0.0018(3) 0.0058(4) 0.0001(3)
    O2 0.0248(4) 0.0227(4) 0.0218(4) -0.0033(3) -0.0042(3) -0.0033(3)
    O3 0.0215(4) 0.0161(4) 0.0181(4) -0.0008(3) 0.0002(3) -0.0014(3)
    O4 0.0308(4) 0.0193(4) 0.0175(4) -0.0038(3) 0.0014(3) 0.0012(3)
    O5 0.0235(4) 0.0208(4) 0.0497(6) 0.0002(3) 0.0120(4) 0.0026(4)
    N1 0.0257(5) 0.0205(5) 0.0215(5) -0.0025(4) -0.0034(4) -0.0006(3)
    N2 0.0259(5) 0.0198(5) 0.0216(5) -0.0030(4) -0.0028(4) 0.0002(3)
    C1 0.0361(7) 0.0287(6) 0.0355(7) 0.0017(5) -0.0001(6) 0.0022(5)
    C2 0.0234(6) 0.0327(6) 0.0227(6) 0.0019(5) -0.0003(4) -0.0062(4)
    C3 0.0203(5) 0.0274(6) 0.0243(6) 0.0003(4) -0.0035(4) -0.0091(4)
    C4 0.0174(5) 0.0205(5) 0.0248(6) 0.0020(4) 0.0043(4) -0.0037(4)
    C5 0.0204(5) 0.0236(6) 0.0314(6) -0.0018(4) 0.0031(5) -0.0082(4)
    C6 0.0266(6) 0.0173(5) 0.0413(7) -0.0023(4) 0.0079(5) -0.0040(5)
    C7 0.0300(6) 0.0213(6) 0.0335(7) 0.0003(4) 0.0070(5) 0.0028(4)
    C8 0.0247(6) 0.0208(5) 0.0252(6) 0.0008(4) 0.0033(4) -0.0009(4)
    C9 0.0172(5) 0.0186(5) 0.0234(6) 0.0012(4) 0.0030(4) -0.0029(4)
    C10 0.0166(5) 0.0197(5) 0.0178(5) 0.0022(4) -0.0001(4) -0.0025(4)
    C11 0.0169(5) 0.0141(5) 0.0218(5) 0.0019(4) 0.0025(4) 0.0000(4)
    C12 0.0168(5) 0.0156(5) 0.0205(5) 0.0032(4) 0.0013(4) -0.0026(4)
    C13 0.0221(5) 0.0191(5) 0.0242(6) 0.0020(4) 0.0013(4) 0.0016(4)
    C14 0.0238(6) 0.0181(5) 0.0328(6) -0.0025(4) 0.0015(5) -0.0006(4)
    C15 0.0212(5) 0.0218(6) 0.0295(6) 0.0004(4) -0.0022(5) -0.0075(4)
    C16 0.0221(5) 0.0235(5) 0.0199(5) 0.0036(4) 0.0010(4) -0.0039(4)
    C17 0.0180(5) 0.0167(5) 0.0212(5) 0.0024(4) 0.0038(4) -0.0015(4)
    C18 0.0278(6) 0.0263(6) 0.0170(5) 0.0018(4) 0.0008(4) 0.0022(4)
    C19 0.0227(6) 0.0262(6) 0.0260(6) 0.0028(4) 0.0051(5) 0.0057(4)
    C20 0.0271(6) 0.0227(6) 0.0492(8) -0.0015(5) 0.0058(6) 0.0042(5)
_geom_special_details
;
All e.s.d.'s (except the e.s.d. in the dihedral angle between two l.s. planes)
are estimated using the full covariance matrix. The cell e.s.d.'s are taken
into account individually in the estimation of e.s.d.'s in distances, angles
and torsion angles; correlations between e.s.d.'s in cell parameters are only
used when they are defined by crystal symmetry. An approximate (isotropic)
treatment of cell e.s.d.'s is used for estimating e.s.d.'s involving l.s.
planes.
;
loop_
    _geom_bond_atom_site_label_1
    _geom_bond_atom_site_label_2
    _geom_bond_site_symmetry_2
    _geom_bond_distance
    _geom_bond_publ_flag
    O1 C1 . 1.4149(15) ?
    O1 C2 . 1.4171(14) ?
    O2 C4 . 1.3577(13) ?
    O2 C3 . 1.4360(13) ?
    O3 C11 . 1.3593(12) ?
    O3 C10 . 1.3663(13) ?
    O4 C17 . 1.3594(13) ?
    O4 C18 . 1.4341(13) ?
    O5 C20 . 1.4154(14) ?
    O5 C19 . 1.4158(14) ?
    N1 C10 . 1.2996(14) ?
    N1 N2 . 1.4057(13) ?
    N2 C11 . 1.2967(14) ?
    C1 H1A . 0.9600 ?
    C1 H1B . 0.9600 ?
    C1 H1C . 0.9600 ?
    C2 C3 . 1.4963(17) ?
    C2 H2A . 0.9700 ?
    C2 H2B . 0.9700 ?
    C3 H3A . 0.9700 ?
    C3 H3B . 0.9700 ?
    C4 C5 . 1.3913(15) ?
    C4 C9 . 1.4108(15) ?
    C5 C6 . 1.3870(17) ?
    C5 H5 . 0.9300 ?
    C6 C7 . 1.3882(18) ?
    C6 H6 . 0.9300 ?
    C7 C8 . 1.3868(16) ?
    C7 H7 . 0.9300 ?
    C8 C9 . 1.3969(15) ?
    C8 H8 . 0.9300 ?
    C9 C10 . 1.4641(15) ?
    C11 C12 . 1.4611(14) ?
    C12 C13 . 1.3940(15) ?
    C12 C17 . 1.4085(15) ?
    C13 C14 . 1.3833(15) ?
    C13 H13 . 0.9300 ?
    C14 C15 . 1.3837(17) ?
    C14 H14 . 0.9300 ?
    C15 C16 . 1.3845(16) ?
    C15 H15 . 0.9300 ?
    C16 C17 . 1.3952(15) ?
    C16 H16 . 0.9300 ?
    C18 C19 . 1.4973(16) ?
    C18 H18A . 0.9700 ?
    C18 H18B . 0.9700 ?
    C19 H19A . 0.9700 ?
    C19 H19B . 0.9700 ?
    C20 H20A . 0.9600 ?
    C20 H20B . 0.9600 ?
    C20 H20C . 0.9600 ?
loop_
    _geom_angle_atom_site_label_1
    _geom_angle_atom_site_label_2
    _geom_angle_atom_site_label_3
    _geom_angle_site_symmetry_1
    _geom_angle_site_symmetry_3
    _geom_angle
    _geom_angle_publ_flag
    C1 O1 C2 . . 112.44(10) ?
    C4 O2 C3 . . 117.88(9) ?
    C11 O3 C10 . . 102.96(8) ?
    C17 O4 C18 . . 117.63(8) ?
    C20 O5 C19 . . 111.58(9) ?
    C10 N1 N2 . . 105.90(9) ?
    C11 N2 N1 . . 106.62(9) ?
    O1 C1 H1A . . 109.5 ?
    O1 C1 H1B . . 109.5 ?
    H1A C1 H1B . . 109.5 ?
    O1 C1 H1C . . 109.5 ?
    H1A C1 H1C . . 109.5 ?
    H1B C1 H1C . . 109.5 ?
    O1 C2 C3 . . 109.09(10) ?
    O1 C2 H2A . . 109.9 ?
    C3 C2 H2A . . 109.9 ?
    O1 C2 H2B . . 109.9 ?
    C3 C2 H2B . . 109.9 ?
    H2A C2 H2B . . 108.3 ?
    O2 C3 C2 . . 107.21(9) ?
    O2 C3 H3A . . 110.3 ?
    C2 C3 H3A . . 110.3 ?
    O2 C3 H3B . . 110.3 ?
    C2 C3 H3B . . 110.3 ?
    H3A C3 H3B . . 108.5 ?
    O2 C4 C5 . . 123.78(10) ?
    O2 C4 C9 . . 116.32(9) ?
    C5 C4 C9 . . 119.90(10) ?
    C6 C5 C4 . . 119.94(11) ?
    C6 C5 H5 . . 120.0 ?
    C4 C5 H5 . . 120.0 ?
    C5 C6 C7 . . 120.79(11) ?
    C5 C6 H6 . . 119.6 ?
    C7 C6 H6 . . 119.6 ?
    C8 C7 C6 . . 119.43(11) ?
    C8 C7 H7 . . 120.3 ?
    C6 C7 H7 . . 120.3 ?
    C7 C8 C9 . . 120.94(11) ?
    C7 C8 H8 . . 119.5 ?
    C9 C8 H8 . . 119.5 ?
    C8 C9 C4 . . 118.89(10) ?
    C8 C9 C10 . . 118.81(10) ?
    C4 C9 C10 . . 122.26(10) ?
    N1 C10 O3 . . 112.30(9) ?
    N1 C10 C9 . . 131.57(10) ?
    O3 C10 C9 . . 116.00(9) ?
    N2 C11 O3 . . 112.21(9) ?
    N2 C11 C12 . . 126.29(9) ?
    O3 C11 C12 . . 121.50(9) ?
    C13 C12 C17 . . 118.81(10) ?
    C13 C12 C11 . . 117.27(10) ?
    C17 C12 C11 . . 123.89(9) ?
    C14 C13 C12 . . 121.22(11) ?
    C14 C13 H13 . . 119.4 ?
    C12 C13 H13 . . 119.4 ?
    C13 C14 C15 . . 119.41(10) ?
    C13 C14 H14 . . 120.3 ?
    C15 C14 H14 . . 120.3 ?
    C14 C15 C16 . . 120.79(10) ?
    C14 C15 H15 . . 119.6 ?
    C16 C15 H15 . . 119.6 ?
    C15 C16 C17 . . 120.01(10) ?
    C15 C16 H16 . . 120.0 ?
    C17 C16 H16 . . 120.0 ?
    O4 C17 C16 . . 123.53(10) ?
    O4 C17 C12 . . 116.78(9) ?
    C16 C17 C12 . . 119.69(10) ?
    O4 C18 C19 . . 107.28(9) ?
    O4 C18 H18A . . 110.3 ?
    C19 C18 H18A . . 110.3 ?
    O4 C18 H18B . . 110.3 ?
    C19 C18 H18B . . 110.3 ?
    H18A C18 H18B . . 108.5 ?
    O5 C19 C18 . . 109.63(9) ?
    O5 C19 H19A . . 109.7 ?
    C18 C19 H19A . . 109.7 ?
    O5 C19 H19B . . 109.7 ?
    C18 C19 H19B . . 109.7 ?
    H19A C19 H19B . . 108.2 ?
    O5 C20 H20A . . 109.5 ?
    O5 C20 H20B . . 109.5 ?
    H20A C20 H20B . . 109.5 ?
    O5 C20 H20C . . 109.5 ?
    H20A C20 H20C . . 109.5 ?
    H20B C20 H20C . . 109.5 ?
loop_
    _geom_torsion_atom_site_label_1
    _geom_torsion_atom_site_label_2
    _geom_torsion_atom_site_label_3
    _geom_torsion_atom_site_label_4
    _geom_torsion_site_symmetry_1
    _geom_torsion_site_symmetry_2
    _geom_torsion_site_symmetry_3
    _geom_torsion_site_symmetry_4
    _geom_torsion
    _geom_torsion_publ_flag
    C10 N1 N2 C11 . . . . -0.40(12) ?
    C1 O1 C2 C3 . . . . -170.86(10) ?
    C4 O2 C3 C2 . . . . -176.18(9) ?
    O1 C2 C3 O2 . . . . 76.04(11) ?
    C3 O2 C4 C5 . . . . -2.69(15) ?
    C3 O2 C4 C9 . . . . 177.96(9) ?
    O2 C4 C5 C6 . . . . 178.67(10) ?
    C9 C4 C5 C6 . . . . -2.00(17) ?
    C4 C5 C6 C7 . . . . -1.03(18) ?
    C5 C6 C7 C8 . . . . 2.46(18) ?
    C6 C7 C8 C9 . . . . -0.83(18) ?
    C7 C8 C9 C4 . . . . -2.15(17) ?
    C7 C8 C9 C10 . . . . 175.47(10) ?
    O2 C4 C9 C8 . . . . -177.06(9) ?
    C5 C4 C9 C8 . . . . 3.56(16) ?
    O2 C4 C9 C10 . . . . 5.40(15) ?
    C5 C4 C9 C10 . . . . -173.98(10) ?
    N2 N1 C10 O3 . . . . -0.54(12) ?
    N2 N1 C10 C9 . . . . 174.94(10) ?
    C11 O3 C10 N1 . . . . 1.22(11) ?
    C11 O3 C10 C9 . . . . -175.03(9) ?
    C8 C9 C10 N1 . . . . -165.11(11) ?
    C4 C9 C10 N1 . . . . 12.43(18) ?
    C8 C9 C10 O3 . . . . 10.25(14) ?
    C4 C9 C10 O3 . . . . -172.21(9) ?
    N1 N2 C11 O3 . . . . 1.21(12) ?
    N1 N2 C11 C12 . . . . -177.78(9) ?
    C10 O3 C11 N2 . . . . -1.48(11) ?
    C10 O3 C11 C12 . . . . 177.56(9) ?
    N2 C11 C12 C13 . . . . 4.11(16) ?
    O3 C11 C12 C13 . . . . -174.79(9) ?
    N2 C11 C12 C17 . . . . -177.65(10) ?
    O3 C11 C12 C17 . . . . 3.44(16) ?
    C17 C12 C13 C14 . . . . 2.55(16) ?
    C11 C12 C13 C14 . . . . -179.12(10) ?
    C12 C13 C14 C15 . . . . -0.30(17) ?
    C13 C14 C15 C16 . . . . -1.66(17) ?
    C14 C15 C16 C17 . . . . 1.30(17) ?
    C18 O4 C17 C16 . . . . 1.85(15) ?
    C18 O4 C17 C12 . . . . -177.53(9) ?
    C15 C16 C17 O4 . . . . -178.37(10) ?
    C15 C16 C17 C12 . . . . 0.99(16) ?
    C13 C12 C17 O4 . . . . 176.54(9) ?
    C11 C12 C17 O4 . . . . -1.68(15) ?
    C13 C12 C17 C16 . . . . -2.87(15) ?
    C11 C12 C17 C16 . . . . 178.92(9) ?
    C17 O4 C18 C19 . . . . 175.03(9) ?
    C20 O5 C19 C18 . . . . 177.69(10) ?
    O4 C18 C19 O5 . . . . -75.52(11) ?
loop_
    _geom_hbond_atom_site_label_D
    _geom_hbond_atom_site_label_H
    _geom_hbond_atom_site_label_A
    _geom_hbond_site_symmetry_A
    _geom_hbond_distance_DH
    _geom_hbond_distance_HA
    _geom_hbond_distance_DA
    _geom_hbond_angle_DHA
    _geom_hbond_publ_flag
    C5 H5 N2 2_655 0.93 2.62 3.385(2) 140.4 yes
data_global
_journal_date_recd_electronic     2009-07-15
_journal_date_accepted     2009-07-22
_journal_name_full     'Acta Crystallographica, Section E'
_journal_year     2009
_journal_volume     65
_journal_issue      8
_journal_page_first     o2010
_journal_page_last     o2010
_journal_paper_category     QO
_journal_coeditor_code     PV2184
_publ_contact_author_name     'Jian-Rong Han'
_publ_contact_author_address
;
College of Sciences, Hebei University of Science & Technology, Shijiazhuang
050018, People's Republic of China.
;
_publ_contact_author_email     'Han_jianrong@126.com'
_publ_contact_author_fax     ?
_publ_contact_author_phone     ?
_publ_section_title
;
2,5-Bis[2-(2-methoxyethoxy)phenyl]-1,3,4-oxadiazole
;
loop_
    _publ_author_name
    _publ_author_footnote
    _publ_author_address
    'Tian, Xia' .
;
College of Sciences, Hebei University of Science & Technology
Shijiazhuang 050018, People's Republic of China
;
    'Zhen, Xiao-Li' .
;
College of Sciences, Hebei University of Science & Technology
Shijiazhuang 050018, People's Republic of China
;
    'Han, Jian-Rong' .
;
College of Sciences, Hebei University of Science & Technology
Shijiazhuang 050018, People's Republic of China
;
    'Ming, Chang-Xin' .
;
College of Sciences, Hebei University of Science & Technology
Shijiazhuang 050018, People's Republic of China
;
    'Liu, Shou-Xin'
;
Additional contact author, e-mail: chlsx@263.net.
;
;
College of Chemical & Pharmaceutical Engineering
Hebei University of Science & Technology
Shijiazhuang 050018, People's Republic of China
;
