# Supplementary material for: 2,5-Bis[2-(2-methoxy­ethoxy)phen­yl]-1,3,4-oxadiazole
Source: Acta Crystallogr Sect E Struct Rep Online. 2009 Jul 29;65(Pt 8):o2010. doi: 10.1107/S1600536809028931 (PMC2977367; doi:10.1107/S1600536809028931)
Supplement: Supplementary file 2 [file e-65-o2010-Isup2.hkl]

# 
# h,k,l, Fc-squared, Fo-squared, sigma(Fo-squared) and status flag 
# 
data_I
_shelx_title ' R80523E in P2(1)/c' 
_shelx_refln_list_code          4 
_shelx_F_calc_maximum       91.07 
_exptl_crystal_F_000       784.00 
_reflns_d_resolution_high  0.7602 
 
loop_ 
 _symmetry_equiv_pos_as_xyz 
 'x, y, z' 
 '-x, y+1/2, -z+1/2' 
 '-x, -y, -z' 
 'x, -y-1/2, z-1/2' 
 
_cell_length_a     7.7264 
_cell_length_b    13.8861 
_cell_length_c    16.9113 
_cell_angle_alpha  90.000 
_cell_angle_beta   96.415 
_cell_angle_gamma  90.000 
 
_shelx_F_squared_multiplier     1.000 
 
loop_ 
 _refln_index_h 
 _refln_index_k 
 _refln_index_l 
 _refln_F_squared_calc 
 _refln_F_squared_meas 
 _refln_F_squared_sigma 
 _refln_observed_status 
   1   0   0     1007.68      879.67     11.13 o 
   2   0   0     4374.13     3431.37     42.26 o 
   3   0   0      492.25      447.85     13.58 o 
   4   0   0       21.32       18.78      2.26 o 
   5   0   0       34.37       38.41      3.88 o 
   6   0   0        0.86        1.89      1.72 o 
   7   0   0       56.86       62.54      4.71 o 
   8   0   0      320.26      322.98     11.47 o 
   9   0   0       41.26       40.13      8.74 o 
  10   0   0       36.97       27.26     17.14 o 
   1   1   0      396.70      342.23      3.94 o 
   2   1   0     1505.30     1368.69      7.15 o 
   3   1   0     1402.70     1307.07     14.05 o 
   4   1   0      621.38      645.62      9.11 o 
   5   1   0      310.19      339.13      7.44 o 
   6   1   0        5.40        5.45      2.21 o 
   7   1   0      224.14      224.76      4.50 o 
   8   1   0       89.53       91.02      6.28 o 
   9   1   0       33.33       23.95      7.40 o 
  10   1   0       36.37       23.04      9.13 o 
   0   2   0      330.50      323.66      5.52 o 
   1   2   0     1892.60     1653.96     25.90 o 
   2   2   0     5222.97     4745.70    187.96 o 
   3   2   0       95.61       86.42      1.77 o 
   4   2   0     1489.98     1421.82     17.44 o 
   5   2   0       75.91       72.38      3.47 o 
   6   2   0      647.53      660.08     12.96 o 
   7   2   0       14.15       14.94      3.15 o 
   8   2   0       59.67       58.89      6.03 o 
   9   2   0       28.51       29.17      9.76 o 
  10   2   0       24.57       18.25      6.34 o 
   1   3   0      541.43      518.95     10.52 o 
   2   3   0     4168.46     4016.49     96.46 o 
   3   3   0        1.73        2.08      0.65 o 
   4   3   0       52.70       57.83      1.58 o 
   5   3   0       30.12       29.21      1.60 o 
   6   3   0      159.61      157.16      5.92 o 
   7   3   0      666.07      715.25     15.65 o 
   8   3   0       46.56       49.48      3.42 o 
   9   3   0       11.52        5.58      2.89 o 
   0   4   0        6.95        5.65      0.83 o 
   1   4   0      213.59      206.92      3.14 o 
   2   4   0       32.33       30.54      0.99 o 
   3   4   0     1006.90     1028.37      9.98 o 
   4   4   0        0.89        1.38      0.88 o 
   5   4   0       14.65       18.20      2.19 o 
   6   4   0      166.29      179.43      4.68 o 
   7   4   0      389.42      389.19     13.84 o 
   8   4   0        0.02        3.98      2.02 o 
   9   4   0       92.36       79.93      3.77 o 
   1   5   0     1609.73     1460.01     14.86 o 
   2   5   0      987.15      968.11      6.49 o 
   3   5   0     1321.87     1302.10      7.62 o 
   4   5   0      719.31      740.86      9.55 o 
   5   5   0        0.25        1.88      0.74 o 
   6   5   0      705.70      735.46     23.13 o 
   7   5   0        9.91        9.74      2.78 o 
   8   5   0     1124.99     1223.93     22.43 o 
   9   5   0       44.36       37.25     12.59 o 
   0   6   0       68.99       85.95      2.85 o 
   1   6   0      395.43      449.40      7.07 o 
   2   6   0        5.46       12.38      2.37 o 
   3   6   0     1953.24     1884.73     23.47 o 
   4   6   0      184.10      198.95      4.16 o 
   5   6   0     1188.56     1231.46     30.47 o 
   6   6   0       75.51       77.63      3.46 o 
   7   6   0      325.54      340.47      7.21 o 
   8   6   0      419.06      404.97     12.89 o 
   9   6   0        3.62        4.81      3.50 o 
   1   7   0      754.40      883.21     28.89 o 
   2   7   0      347.25      393.25      7.33 o 
   3   7   0       97.30       96.85      2.25 o 
   4   7   0      159.71      160.09      3.37 o 
   5   7   0      570.71      571.09      9.52 o 
   6   7   0      821.17      805.26     19.56 o 
   7   7   0      390.33      394.32     15.34 o 
   8   7   0       47.43       42.32      5.60 o 
   9   7   0       15.51       14.69      5.53 o 
   0   8   0     4218.90     4148.72    138.20 o 
   1   8   0      244.76      268.01      5.67 o 
   2   8   0      355.39      312.85      7.26 o 
   3   8   0      603.89      647.79     18.57 o 
   4   8   0       88.52       80.00      2.84 o 
   5   8   0      100.02       88.33      2.90 o 
   6   8   0       96.13       99.65      4.09 o 
   7   8   0        0.03        0.61      2.40 o 
   8   8   0       37.63       33.73     10.43 o 
   9   8   0       55.16       52.73      5.30 o 
   1   9   0       92.29       99.49      2.95 o 
   2   9   0      103.11      107.27      3.48 o 
   3   9   0      357.10      346.49      7.97 o 
   4   9   0      387.91      374.90      7.93 o 
   5   9   0      224.41      232.84      4.72 o 
   6   9   0      153.59      137.55      4.12 o 
   7   9   0        9.83        6.12      2.67 o 
   8   9   0        0.03        1.69      2.17 o 
   0  10   0     1797.78     1802.22     53.48 o 
   1  10   0        2.04        0.42      1.30 o 
   2  10   0      423.51      474.24     10.47 o 
   3  10   0      432.76      435.77      8.58 o 
   4  10   0      583.91      599.44      9.41 o 
   5  10   0       95.96       95.67      2.66 o 
   6  10   0       19.49       18.40      3.61 o 
   7  10   0       52.79       55.58      8.75 o 
   8  10   0        0.08        3.86      2.76 o 
   1  11   0      899.72      916.89     16.27 o 
   2  11   0       59.44       49.19      2.23 o 
   3  11   0      279.97      257.33      4.08 o 
   4  11   0       14.65        9.83      2.24 o 
   5  11   0        0.72        2.50      1.31 o 
   6  11   0        5.18        7.08      2.10 o 
   7  11   0        1.79        3.94      2.22 o 
   8  11   0        0.69        5.93      3.38 o 
   0  12   0      176.53      165.65      8.70 o 
   1  12   0       50.40       45.72      2.25 o 
   2  12   0       15.62       13.70      3.15 o 
   3  12   0       41.30       29.54      3.08 o 
   4  12   0      157.51      135.63      3.51 o 
   5  12   0        1.85        1.69      0.78 o 
   6  12   0        0.09        2.66      1.16 o 
   7  12   0       83.10       86.00     10.54 o 
   1  13   0        0.03        0.14      2.81 o 
   2  13   0       99.39      103.20      3.90 o 
   3  13   0       91.79      106.43      3.80 o 
   4  13   0      508.88      536.32     12.57 o 
   5  13   0        8.51       10.89      2.00 o 
   6  13   0        0.07        1.78      1.76 o 
   7  13   0      118.96      143.15      9.78 o 
   0  14   0      714.47      672.05     21.67 o 
   1  14   0        0.09        2.75      2.53 o 
   2  14   0       58.95       57.97     13.12 o 
   3  14   0       52.14       36.29      7.42 o 
   4  14   0      112.45       94.47      4.57 o 
   5  14   0       88.03      102.26      3.82 o 
   6  14   0        3.08        3.22      2.48 o 
   1  15   0       55.64       47.94     10.94 o 
   2  15   0      125.16      126.63      9.52 o 
   3  15   0       46.16       54.18      7.09 o 
   4  15   0        5.08        5.23      2.41 o 
   5  15   0      106.48      119.27      4.88 o 
   0  16   0       75.06       75.11      6.75 o 
   1  16   0       19.17       11.37      3.92 o 
   2  16   0       39.64       29.10      9.61 o 
   3  16   0        3.21        6.46      1.99 o 
   4  16   0       56.79       77.57      5.64 o 
   1  17   0       27.43       26.99      8.34 o 
   2  17   0        0.02       -1.00      3.53 o 
   3  17   0      243.91      280.32     14.88 o 
   0  18   0       89.39      110.10      8.08 o 
   1  18   0        5.50        3.15      3.62 o 
 -10   1   1        9.10        4.69      2.50 o 
  -9   1   1      235.39      223.24     17.41 o 
  -8   1   1        0.40        2.91      2.00 o 
  -7   1   1      206.90      200.84      4.04 o 
  -6   1   1       28.32       25.65      1.36 o 
  -5   1   1      114.36      105.92      5.29 o 
  -4   1   1       60.37       62.79      2.22 o 
  -3   1   1      774.44      725.46     11.31 o 
  -1   1   1     2033.30     1692.22     12.44 o 
   1   1   1     1547.58     1237.64      7.44 o 
   2   1   1     4863.96     4224.20     51.97 o 
   3   1   1       81.69       71.52      1.94 o 
   4   1   1        4.95        5.86      1.18 o 
   5   1   1      422.91      425.45      9.87 o 
   6   1   1      278.62      274.45     12.74 o 
   7   1   1       18.67       23.47      4.44 o 
   8   1   1      483.29      506.47     12.27 o 
   9   1   1       29.56       28.70      8.07 o 
  10   1   1        1.04        1.28      1.69 o 
 -10   2   1      256.28      270.92      7.82 o 
  -9   2   1      350.71      403.33     17.02 o 
  -8   2   1      457.76      442.85     12.62 o 
  -7   2   1        6.94        5.38      1.93 o 
  -6   2   1      490.09      485.73      9.25 o 
  -5   2   1       82.81       78.16      2.44 o 
  -4   2   1      198.41      182.91      3.53 o 
  -3   2   1      105.11       93.07      1.90 o 
  -1   2   1      692.96      578.13      6.98 o 
   0   2   1     2881.09     2478.80     63.41 o 
   1   2   1     1045.87      866.73      9.99 o 
   2   2   1     1969.61     1677.55     13.97 o 
   3   2   1        5.36        4.54      0.34 o 
   4   2   1      435.53      448.50      9.11 o 
   5   2   1      410.74      437.67     11.88 o 
   6   2   1        0.56        2.26      1.57 o 
   7   2   1        0.31        1.00      1.71 o 
   8   2   1       47.47       46.51      3.25 o 
   9   2   1       15.27       14.16      3.67 o 
  -9   3   1      222.73      199.83     11.38 o 
  -8   3   1       82.43       79.67      3.39 o 
  -7   3   1       10.98       11.62      1.95 o 
  -6   3   1        3.51        3.42      1.29 o 
  -5   3   1       67.65       90.34      2.54 o 
  -4   3   1      235.94      226.27      4.58 o 
  -3   3   1       50.36       58.12      1.35 o 
  -1   3   1     3801.81     3353.47     25.73 o 
   0   3   1     1474.21     1271.18      6.59 o 
   1   3   1     7325.06     6672.31    267.06 o 
   2   3   1      379.71      378.44      8.43 o 
   3   3   1       33.31       33.45      1.05 o 
   4   3   1       81.63       74.93      1.96 o 
   5   3   1       83.04       70.53      1.60 o 
   6   3   1       59.72       55.85      2.57 o 
   7   3   1       63.85       64.96      4.07 o 
   8   3   1      261.04      275.62      8.40 o 
   9   3   1        7.15        7.29      2.56 o 
  -9   4   1        0.58        0.39      1.97 o 
  -8   4   1        8.44        6.84      2.79 o 
  -7   4   1      937.84      992.40     22.14 o 
  -6   4   1      195.70      216.40      5.20 o 
  -5   4   1      154.15      157.65      3.50 o 
  -4   4   1      709.82      786.87     14.42 o 
  -3   4   1       70.96       83.11      2.06 o 
  -2   4   1     2416.97     2235.10     41.77 o 
  -1   4   1      170.03      133.78      2.70 o 
   0   4   1     1168.16      964.12     14.54 o 
   1   4   1        4.94        4.13      1.86 o 
   2   4   1      153.10      166.75      2.07 o 
   3   4   1       11.20       17.86      1.83 o 
   4   4   1     1845.78     1800.05     21.71 o 
   5   4   1       74.66       70.16      1.40 o 
   6   4   1      217.70      218.19      4.82 o 
   7   4   1      260.74      262.47      8.70 o 
   8   4   1     1200.16     1267.13     41.50 o 
   9   4   1       32.84       32.10      4.21 o 
  -9   5   1       28.33       24.29      8.84 o 
  -8   5   1       70.48       72.64      7.11 o 
  -7   5   1      367.45      390.21     12.31 o 
  -6   5   1      326.62      349.54      6.64 o 
  -5   5   1      186.34      207.99      5.10 o 
  -4   5   1     1370.32     1418.92     11.48 o 
  -3   5   1        0.87        1.69      2.18 o 
  -2   5   1     1093.89     1107.28     17.10 o 
  -1   5   1        0.29        0.39      0.30 o 
   0   5   1      990.19      964.76     19.69 o 
   1   5   1       76.35       79.42      1.92 o 
   2   5   1      260.31      250.39      4.10 o 
   3   5   1      433.13      431.52      6.93 o 
   5   5   1       50.65       53.25      1.83 o 
   6   5   1       59.98       55.26      4.20 o 
   7   5   1        1.88        2.07      1.58 o 
   8   5   1      480.38      488.80     15.88 o 
   9   5   1        4.53        1.96      2.38 o 
  -9   6   1       90.38       95.39     11.25 o 
  -8   6   1      482.63      478.43     15.08 o 
  -7   6   1      208.55      212.38      6.72 o 
  -6   6   1      103.02      101.58      2.57 o 
  -5   6   1       53.15       63.75      2.26 o 
  -4   6   1     1169.22     1178.78      9.90 o 
  -3   6   1      164.97      191.71      3.61 o 
  -2   6   1     1673.17     1747.98     10.53 o 
  -1   6   1       17.18       18.61      0.64 o 
   0   6   1       75.75       84.22      1.81 o 
   1   6   1        6.26        8.80      1.74 o 
   2   6   1     2427.54     2391.27     18.85 o 
   3   6   1      255.91      268.55      4.74 o 
   4   6   1      110.81      115.97      2.59 o 
   5   6   1      353.47      360.88      7.49 o 
   6   6   1      138.67      137.71      3.42 o 
   7   6   1       39.72       37.28      3.35 o 
   8   6   1       50.00       51.17      6.79 o 
   9   6   1       27.09       24.05      9.34 o 
  -9   7   1        2.96        1.59      6.74 o 
  -8   7   1        8.53        6.94      3.57 o 
  -7   7   1       15.12       13.18      4.89 o 
  -6   7   1      313.75      312.38      9.92 o 
  -5   7   1       18.40       20.90      2.29 o 
  -4   7   1      203.45      186.49      3.90 o 
  -3   7   1      144.92      110.82      2.11 o 
  -2   7   1      277.13      280.40      5.58 o 
  -1   7   1     2544.90     2585.08     16.87 o 
   0   7   1     2913.05     2854.87     12.21 o 
   1   7   1       94.33       90.82      4.74 o 
   2   7   1      425.20      408.44      7.33 o 
   3   7   1        3.28        3.06      1.04 o 
   4   7   1       61.58       74.31      1.94 o 
   5   7   1     1899.12     1868.11     28.57 o 
   6   7   1      434.51      440.50     10.13 o 
   7   7   1      145.74      136.55     12.38 o 
   8   7   1        2.19        4.38      3.22 o 
   9   7   1        0.94       -0.43      2.34 o 
  -9   8   1       10.02        8.16      3.31 o 
  -8   8   1      162.55      171.98      8.56 o 
  -7   8   1       58.40       64.94      6.03 o 
  -6   8   1        4.43        4.00      1.38 o 
  -5   8   1       11.08        9.37      2.23 o 
  -4   8   1      134.11      115.56      6.10 o 
  -3   8   1      385.92      422.97      7.94 o 
  -2   8   1        9.65        8.38      2.04 o 
  -1   8   1      657.31      698.63      5.53 o 
   0   8   1        0.54        0.86      0.39 o 
   1   8   1      211.55      212.67      4.69 o 
   2   8   1        5.27        7.45      1.58 o 
   3   8   1       24.69       25.42      2.44 o 
   4   8   1      808.45      828.93     17.69 o 
   5   8   1      154.11      153.89      2.93 o 
   6   8   1      184.14      171.49      6.25 o 
   7   8   1        0.62        0.46      2.62 o 
   8   8   1       67.25       65.69      8.25 o 
   9   8   1       15.74        8.18      4.19 o 
  -8   9   1        3.19        3.78      2.48 o 
  -7   9   1       15.70       16.93      4.58 o 
  -6   9   1      240.72      222.22      4.64 o 
  -5   9   1       97.85      108.23      2.94 o 
  -4   9   1        0.18        0.31      1.31 o 
  -3   9   1       15.82       19.18      3.42 o 
  -2   9   1      645.14      675.68     11.72 o 
  -1   9   1       53.27       42.87      1.33 o 
   0   9   1      329.04      344.29      4.76 o 
   1   9   1       47.19       61.50      1.82 o 
   2   9   1      171.40      142.23      4.00 o 
   3   9   1        0.18        1.14      1.01 o 
   4   9   1       59.09       54.91      2.07 o 
   5   9   1        0.01        1.22      1.27 o 
   6   9   1       70.22       67.78      4.24 o 
   7   9   1      387.70      379.82     19.77 o 
   8   9   1        3.65        3.34      2.90 o 
  -8  10   1        6.26        3.96      2.84 o 
  -7  10   1       93.98       97.90      4.64 o 
  -6  10   1       26.53       18.18      3.84 o 
  -5  10   1       19.84       16.56      3.86 o 
  -4  10   1       84.07       81.50      4.22 o 
  -3  10   1      382.22      435.53     14.78 o 
  -2  10   1      463.87      448.37      9.99 o 
  -1  10   1      128.25      140.46      3.53 o 
   0  10   1       30.97       31.45      1.25 o 
   1  10   1       48.73       53.61      3.35 o 
   2  10   1      346.87      350.61      8.21 o 
   3  10   1        4.39        4.58      1.63 o 
   4  10   1      818.94      793.45     14.78 o 
   5  10   1        0.05        0.79      1.11 o 
   6  10   1        0.16        1.15      1.15 o 
   7  10   1        0.68        0.80      2.45 o 
   8  10   1       96.97      103.49      7.15 o 
  -8  11   1       11.64        9.06      4.12 o 
  -7  11   1        7.09        5.26      1.73 o 
  -6  11   1       12.31       10.98      2.57 o 
  -5  11   1      388.72      399.64     11.78 o 
  -4  11   1       82.07       94.80      3.99 o 
  -3  11   1      256.37      261.30      6.10 o 
  -2  11   1      914.56      991.02     17.25 o 
  -1  11   1        6.91        8.70      2.50 o 
   0  11   1       18.59       19.60      1.02 o 
   1  11   1        0.74        2.09      0.94 o 
   2  11   1      538.04      521.61      8.91 o 
   3  11   1      325.09      285.11      5.32 o 
   4  11   1       37.30       26.09      5.39 o 
   5  11   1       22.21       20.53      4.29 o 
   6  11   1        0.05        2.30      1.77 o 
   7  11   1        1.86        4.92      2.53 o 
   8  11   1        0.70        3.23      3.35 o 
  -7  12   1       90.75       78.17      3.88 o 
  -6  12   1       41.21       50.77      3.92 o 
  -5  12   1        4.47        2.63      1.16 o 
  -4  12   1      238.82      212.01      4.91 o 
  -3  12   1      878.09      882.97     16.34 o 
  -2  12   1        9.21        5.87      2.14 o 
  -1  12   1       16.86       18.15      2.58 o 
   0  12   1      102.23      110.42      3.02 o 
   1  12   1      369.68      369.03      6.14 o 
   2  12   1      638.53      688.41     17.47 o 
   3  12   1      202.10      212.15      5.49 o 
   4  12   1      101.85      112.35      4.01 o 
   5  12   1        2.62        0.56      1.52 o 
   6  12   1       51.63       54.51      3.64 o 
   7  12   1       24.22       19.56      9.44 o 
  -7  13   1      148.14      165.25      7.23 o 
  -6  13   1      447.44      472.68      8.56 o 
  -5  13   1      198.60      207.45      6.14 o 
  -4  13   1      551.56      541.05     13.12 o 
  -3  13   1       37.79       35.57      6.82 o 
  -2  13   1      242.74      222.56      8.23 o 
  -1  13   1       44.84       44.22      9.48 o 
   0  13   1        0.26        2.59      2.50 o 
   1  13   1      155.88      148.51      3.46 o 
   2  13   1      684.69      617.14     17.54 o 
   3  13   1      286.82      261.50      5.52 o 
   4  13   1      470.43      474.81      8.91 o 
   5  13   1      109.72      103.24      3.32 o 
   6  13   1      162.43      163.84      7.02 o 
   7  13   1       20.00       17.89      5.80 o 
  -6  14   1       24.71       28.39      7.87 o 
  -5  14   1       87.36       94.19      3.65 o 
  -4  14   1        1.63        3.32      1.82 o 
  -3  14   1       96.79       91.47      3.65 o 
  -2  14   1       23.91       22.83      7.52 o 
  -1  14   1        0.43       -0.18      3.22 o 
   0  14   1      437.13      423.21     12.66 o 
   1  14   1      176.00      168.11     11.58 o 
   2  14   1       16.77       20.43      3.23 o 
   3  14   1      467.29      506.44      9.11 o 
   4  14   1      660.61      685.09     15.50 o 
   5  14   1        3.32        1.34      1.81 o 
   6  14   1      181.88      187.56     11.89 o 
  -5  15   1       52.05       36.10      3.97 o 
  -4  15   1       91.98       94.40      3.52 o 
  -3  15   1        0.18        0.69      2.00 o 
  -2  15   1       17.18       15.90      5.99 o 
  -1  15   1       23.92       15.47      3.64 o 
   0  15   1       17.48       12.78      5.28 o 
   1  15   1       57.73       37.68     11.55 o 
   2  15   1       53.18       73.09     13.33 o 
   3  15   1       13.70       13.68      4.12 o 
   4  15   1        3.85        5.14      1.84 o 
   5  15   1       33.88       47.07      7.02 o 
  -4  16   1        5.95        4.24      3.35 o 
  -3  16   1        8.13        5.46      2.21 o 
  -2  16   1        4.08        2.85      2.62 o 
  -1  16   1        0.23        1.30      3.80 o 
   0  16   1       14.82       13.43      7.65 o 
   1  16   1       98.60      100.95      5.31 o 
   2  16   1       37.97       31.02      8.96 o 
   3  16   1      158.09      182.24      6.90 o 
   4  16   1        0.39        1.42      2.28 o 
  -3  17   1        0.04        2.04      2.61 o 
  -2  17   1        3.55        3.06      1.98 o 
  -1  17   1        1.38        1.79      3.82 o 
   0  17   1       50.84       36.56     15.58 o 
   1  17   1       18.53       12.03      4.24 o 
   2  17   1       75.28       79.69     17.50 o 
   3  17   1       33.40       35.44     10.78 o 
  -1  18   1        1.20        1.20      2.96 o 
   0  18   1      174.01      194.87      8.80 o 
   1  18   1       18.27       18.23      8.06 o 
 -10   0   2      182.92      174.10     11.83 o 
  -9   0   2       22.87       22.70     14.07 o 
  -8   0   2        1.94        5.41      2.86 o 
  -7   0   2      236.85      221.76     14.04 o 
  -6   0   2      227.79      235.97      6.90 o 
  -5   0   2       17.59       22.74      4.48 o 
  -4   0   2     4150.50     3980.69    103.83 o 
  -3   0   2        0.00        3.30      1.03 o 
  -2   0   2     1701.76     1352.45     12.38 o 
  -1   0   2     1072.15      941.95     11.53 o 
   0   0   2       31.19       33.00      0.80 o 
   2   0   2     4774.16     4325.28     53.06 o 
   3   0   2     7168.16     6344.90    254.46 o 
   4   0   2      195.32      184.51      7.84 o 
   5   0   2      336.19      361.87     12.99 o 
   6   0   2     1720.12     1864.10     62.53 o 
   7   0   2      533.51      566.03     21.96 o 
   8   0   2       15.15       14.25      4.94 o 
   9   0   2       50.13       61.39     12.16 o 
 -10   1   2        1.05       -0.27      1.81 o 
  -9   1   2      118.78      129.59      8.01 o 
  -8   1   2      123.35      115.65      6.37 o 
  -7   1   2        2.23        2.99      1.65 o 
  -6   1   2        7.97       14.37      2.19 o 
  -5   1   2      301.02      326.91      4.18 o 
  -4   1   2      698.31      673.85     14.13 o 
  -3   1   2        0.32        1.75      0.88 o 
  -1   1   2     3559.79     3241.37     39.73 o 
   0   1   2      899.97      794.25      5.88 o 
   1   1   2     1094.06      946.13     17.89 o 
   2   1   2     6253.60     5347.83    214.21 o 
   3   1   2     2143.90     1999.41     39.30 o 
   4   1   2        1.74        3.18      0.65 o 
   5   1   2      116.76      131.62      4.80 o 
   6   1   2     1155.81     1196.23     31.91 o 
   7   1   2      117.22      103.44      5.31 o 
   8   1   2        5.83        8.50      2.08 o 
   9   1   2      204.03      206.88      8.18 o 
 -10   2   2       66.03       72.70     10.49 o 
  -9   2   2      602.37      658.20     29.24 o 
  -8   2   2        5.44        4.67      2.10 o 
  -7   2   2       83.46       83.89      3.07 o 
  -6   2   2       82.00       76.58      2.38 o 
  -5   2   2      273.85      259.83      8.20 o 
  -4   2   2      106.03      117.89      3.13 o 
  -3   2   2     2156.38     2011.26     27.99 o 
  -1   2   2     2337.03     2079.54     25.23 o 
   0   2   2     2916.38     2354.51     29.49 o 
   2   2   2     1666.57     1482.53      9.51 o 
   3   2   2      115.81      137.81      2.24 o 
   4   2   2      575.22      598.60      9.46 o 
   5   2   2      431.86      436.18      7.78 o 
   6   2   2      447.68      438.13     10.20 o 
   7   2   2       61.90       67.86      3.04 o 
   8   2   2       25.43       20.14      5.30 o 
   9   2   2        7.22        4.69      2.99 o 
 -10   3   2      184.88      159.18      8.43 o 
  -9   3   2      218.55      238.37     12.38 o 
  -8   3   2       88.06       89.92      4.60 o 
  -7   3   2       65.29       64.06      4.13 o 
  -6   3   2        0.05        3.28      2.37 o 
  -5   3   2      718.72      741.25     12.36 o 
  -4   3   2     6572.88     6280.66     70.06 o 
  -3   3   2       13.69       14.28      1.02 o 
  -2   3   2     1620.79     1503.22     14.30 o 
  -1   3   2      595.35      554.86     12.80 o 
   0   3   2       33.12       25.53      0.73 o 
   1   3   2      183.34      158.48      3.81 o 
   2   3   2      224.48      217.64      2.93 o 
   3   3   2       31.46       28.22      0.92 o 
   4   3   2      455.45      473.49      7.22 o 
   5   3   2        5.75       10.41      1.39 o 
   6   3   2       43.40       39.28      3.75 o 
   7   3   2        4.19        4.85      2.02 o 
   8   3   2      507.33      535.82     17.30 o 
   9   3   2       37.97       38.22      4.37 o 
  -9   4   2        4.42        3.95      2.77 o 
  -8   4   2        4.51        3.91      1.26 o 
  -7   4   2       28.82       31.74      4.08 o 
  -6   4   2       44.41       46.64      1.83 o 
  -5   4   2       29.97       20.80      1.79 o 
  -4   4   2     3035.96     2913.87     52.18 o 
  -3   4   2     2306.04     2305.42     17.42 o 
  -2   4   2     1434.16     1371.57     21.73 o 
  -1   4   2      108.84      102.59      1.82 o 
   0   4   2      206.57      178.46      2.37 o 
   1   4   2      352.80      337.48      7.90 o 
   2   4   2      178.12      183.58      2.57 o 
   3   4   2       17.15       14.86      1.14 o 
   4   4   2      180.64      179.80      3.45 o 
   5   4   2      100.21       96.21      2.32 o 
   6   4   2      503.36      538.50      9.53 o 
   7   4   2        5.47        4.76      2.32 o 
   8   4   2      102.03      116.91      4.92 o 
   9   4   2       42.62       39.43      3.76 o 
  -9   5   2      131.20      135.11     28.09 o 
  -8   5   2      379.13      381.82      9.54 o 
  -7   5   2      139.77      156.08      6.55 o 
  -6   5   2        5.72        6.25      1.58 o 
  -5   5   2      544.45      569.52     11.03 o 
  -4   5   2     1170.19     1176.80      9.50 o 
  -3   5   2       77.47       97.78      2.31 o 
  -2   5   2      412.76      419.59      5.30 o 
  -1   5   2       18.78       18.58      1.21 o 
   0   5   2      318.90      331.67      5.61 o 
   1   5   2      557.70      561.20      6.33 o 
   2   5   2      972.91      892.44     11.30 o 
   3   5   2      960.16      965.68     15.48 o 
   4   5   2        6.71       10.28      1.71 o 
   5   5   2      298.28      296.49      4.80 o 
   6   5   2      866.48      896.99     16.05 o 
   7   5   2        0.96        2.37      1.92 o 
   8   5   2       32.27       33.14      4.41 o 
   9   5   2       88.76       77.85      5.75 o 
  -9   6   2       34.72       38.75     10.56 o 
  -8   6   2       19.97       14.75      4.52 o 
  -7   6   2       52.05       51.21      3.28 o 
  -6   6   2       37.55       37.48      2.70 o 
  -5   6   2       45.32       40.98      1.78 o 
  -4   6   2       75.41       89.54      2.15 o 
  -3   6   2      628.65      645.44      6.29 o 
  -2   6   2     3954.98     4033.19     61.55 o 
  -1   6   2     1698.15     1684.28     14.21 o 
   0   6   2     1543.53     1406.59     15.40 o 
   1   6   2     1491.21     1508.31      8.57 o 
   2   6   2      789.01      841.26      7.61 o 
   3   6   2      596.67      547.96      7.24 o 
   4   6   2      174.79      182.63      4.14 o 
   5   6   2        3.43        4.51      0.94 o 
   6   6   2     1288.15     1348.07     18.19 o 
   7   6   2       11.67       10.31      3.60 o 
   8   6   2      351.31      371.06     13.43 o 
   9   6   2       60.38       63.12      4.83 o 
  -9   7   2        3.28        7.01      2.81 o 
  -8   7   2       66.54       53.74      4.44 o 
  -7   7   2       46.49       41.75      3.82 o 
  -6   7   2      388.38      399.60      7.14 o 
  -5   7   2     1615.74     1662.45     32.36 o 
  -4   7   2       89.94       86.71      2.18 o 
  -3   7   2      268.27      276.47      4.96 o 
  -2   7   2      330.74      344.51      4.95 o 
  -1   7   2       94.06      110.34      2.71 o 
   0   7   2      568.40      510.67     22.11 o 
   1   7   2      396.55      379.42      5.27 o 
   2   7   2      684.50      686.27     10.15 o 
   3   7   2     1216.62     1199.07     15.52 o 
   4   7   2        7.08        6.98      1.15 o 
   5   7   2      209.57      206.09      5.85 o 
   6   7   2     1615.18     1682.78     34.59 o 
   7   7   2       34.42       30.35      8.15 o 
   8   7   2       90.52       97.50      5.75 o 
   9   7   2       27.69       16.26      6.86 o 
  -9   8   2        2.33        4.38      2.99 o 
  -8   8   2        9.97        7.33      3.16 o 
  -7   8   2       27.44       20.69      4.66 o 
  -6   8   2      379.52      386.14     10.21 o 
  -5   8   2       36.07       32.16      2.20 o 
  -4   8   2      110.42      103.37      3.44 o 
  -3   8   2      260.95      247.87      3.65 o 
  -2   8   2       41.85       40.35      0.81 o 
  -1   8   2      605.67      655.55      6.47 o 
   0   8   2        2.32        1.04      0.50 o 
   1   8   2        8.15       10.12      0.70 o 
   2   8   2        7.73        7.83      1.49 o 
   3   8   2      431.43      441.81     12.68 o 
   4   8   2      607.99      590.64     13.47 o 
   5   8   2     1185.80     1228.99     18.65 o 
   6   8   2        1.35        0.89      1.64 o 
   7   8   2        6.93        6.70      2.79 o 
   8   8   2       11.50        8.69      4.01 o 
  -8   9   2       29.20       30.14      8.61 o 
  -7   9   2        7.05        3.63      1.94 o 
  -6   9   2      108.90      100.42      4.06 o 
  -5   9   2      112.74      116.95      3.39 o 
  -4   9   2       42.63       33.78      2.12 o 
  -3   9   2        3.25        2.20      1.48 o 
  -2   9   2      148.00      138.68      5.63 o 
  -1   9   2      162.37      166.03      3.64 o 
   0   9   2     1135.92     1212.52     19.17 o 
   1   9   2      898.39      983.31     16.25 o 
   2   9   2       10.24       14.92      2.83 o 
   3   9   2      169.03      163.55      4.35 o 
   4   9   2      111.98      107.43      3.43 o 
   5   9   2       47.82       42.43      2.51 o 
   6   9   2       20.62       18.86      4.76 o 
   7   9   2       10.54       13.04      3.63 o 
   8   9   2        0.02        2.12      1.85 o 
  -8  10   2      187.91      188.97      8.61 o 
  -7  10   2       18.29       13.11      3.60 o 
  -6  10   2       71.21       74.82      3.93 o 
  -5  10   2      655.94      632.17     17.16 o 
  -4  10   2     1007.26     1001.92     17.94 o 
  -3  10   2      163.17      161.32      4.62 o 
  -2  10   2        5.21        5.12      1.52 o 
  -1  10   2      286.76      298.73      5.19 o 
   0  10   2      141.15      145.92      3.17 o 
   1  10   2      237.27      277.62      4.66 o 
   2  10   2       72.95       65.13      3.68 o 
   3  10   2     1974.38     1996.59     42.68 o 
   4  10   2      916.81      916.89     15.13 o 
   5  10   2        5.22        4.10      1.79 o 
   6  10   2        2.07        2.99      1.95 o 
   7  10   2       75.99       78.97      8.28 o 
   8  10   2        3.47        4.41      3.32 o 
  -8  11   2        5.09        2.30      2.49 o 
  -7  11   2       21.13       17.65      5.28 o 
  -6  11   2       28.16       26.71      5.88 o 
  -5  11   2      238.51      234.65      5.86 o 
  -4  11   2       72.22       72.73      3.10 o 
  -3  11   2        2.06        1.24      1.18 o 
  -2  11   2     1190.24     1186.11     17.66 o 
  -1  11   2        0.55        2.09      0.68 o 
   0  11   2      153.46      143.67      3.38 o 
   1  11   2       17.71       21.26      2.66 o 
   2  11   2      569.12      621.82     10.34 o 
   3  11   2       11.84       13.83      2.39 o 
   4  11   2      106.09      108.52      3.97 o 
   5  11   2      723.24      756.45     16.50 o 
   6  11   2        0.65        1.43      2.02 o 
   7  11   2        5.24        3.77      2.73 o 
  -7  12   2       28.90       26.74      6.91 o 
  -6  12   2        4.15        2.26      1.49 o 
  -5  12   2       54.91       44.57      4.06 o 
  -4  12   2      297.74      305.16      6.88 o 
  -3  12   2       23.89       20.31      4.19 o 
  -2  12   2       34.35       34.38      2.75 o 
  -1  12   2      352.39      330.71      6.39 o 
   0  12   2        4.74        4.07      1.54 o 
   1  12   2       22.68       32.64      4.10 o 
   2  12   2      502.18      525.77      8.19 o 
   3  12   2       29.72       32.18      2.79 o 
   4  12   2        0.43        1.73      1.66 o 
   5  12   2       97.82       93.54      5.39 o 
   6  12   2      110.39      120.33      5.56 o 
   7  12   2        3.51        4.95      2.80 o 
  -7  13   2       65.51       78.42      5.25 o 
  -6  13   2        7.80        4.60      2.28 o 
  -5  13   2       12.25       14.79      3.19 o 
  -4  13   2       27.45       24.32      5.13 o 
  -3  13   2        0.08        1.01      2.07 o 
  -2  13   2      270.37      245.43     12.89 o 
  -1  13   2        3.50        4.17      2.91 o 
   0  13   2       83.26       84.93      6.15 o 
   1  13   2      297.48      257.07      6.00 o 
   2  13   2      827.65      793.74     19.99 o 
   3  13   2       39.81       42.07      4.59 o 
   4  13   2        0.02        2.04      1.29 o 
   5  13   2        4.93        5.81      1.71 o 
   6  13   2        0.07        2.21      2.27 o 
  -6  14   2      121.82      118.52      6.10 o 
  -5  14   2      260.89      282.66      9.04 o 
  -4  14   2        0.18        1.31      1.07 o 
  -3  14   2        0.39        3.60      1.60 o 
  -2  14   2        0.59        2.86      2.57 o 
  -1  14   2       45.43       31.60     11.77 o 
   0  14   2      354.24      350.48     19.84 o 
   1  14   2        7.97       11.21      2.49 o 
   2  14   2       97.27       95.82      3.66 o 
   3  14   2      225.15      226.51      5.84 o 
   4  14   2       24.88       23.78      6.82 o 
   5  14   2      150.27      151.16      4.34 o 
   6  14   2        0.74        1.99      1.51 o 
  -5  15   2      251.61      270.40     11.00 o 
  -4  15   2        1.09        2.48      1.71 o 
  -3  15   2        9.45        8.92      3.72 o 
  -2  15   2        6.04        2.40      2.62 o 
  -1  15   2       42.98       33.01     10.41 o 
   0  15   2        9.41       14.01      4.40 o 
   1  15   2       64.74       64.44     12.44 o 
   2  15   2      189.62      191.51      6.55 o 
   3  15   2       19.20       22.68      4.93 o 
   4  15   2        0.19        0.96      1.22 o 
   5  15   2       13.49       14.89      3.06 o 
  -4  16   2        8.85        6.42      4.02 o 
  -3  16   2        0.70        4.20      3.01 o 
  -2  16   2       40.74       37.84     13.45 o 
  -1  16   2      189.59      205.07      8.82 o 
   0  16   2       29.36       24.99      9.62 o 
   1  16   2       11.94       11.50      4.21 o 
   2  16   2       26.46       24.83      8.75 o 
   3  16   2        8.17        3.51      2.48 o 
   4  16   2      173.42      196.81      7.55 o 
  -3  17   2        0.23        1.45      2.88 o 
  -2  17   2        0.15        0.67      3.30 o 
  -1  17   2        5.13        6.24      3.33 o 
   0  17   2       25.35       25.02     10.01 o 
   1  17   2      144.90      153.22     10.46 o 
   2  17   2       12.57        7.27      4.11 o 
   3  17   2       61.27       69.11      6.17 o 
  -1  18   2        4.91       11.45      4.52 o 
   0  18   2        0.06       -0.76      4.27 o 
   1  18   2       51.08       51.73     20.12 o 
 -10   1   3      165.73      148.52      9.32 o 
  -9   1   3       25.43       24.35      5.93 o 
  -8   1   3      480.19      458.03     21.77 o 
  -7   1   3        4.91        4.80      1.44 o 
  -6   1   3       22.59       26.93      2.23 o 
  -5   1   3      561.04      535.53      6.83 o 
  -4   1   3      107.59      104.42      2.64 o 
  -3   1   3      106.39      106.09      2.45 o 
  -1   1   3     2107.64     1884.50     26.13 o 
   0   1   3      515.61      431.43      6.50 o 
   1   1   3     1048.03      980.27     12.49 o 
   2   1   3     3409.97     3022.32     21.79 o 
   3   1   3      284.73      286.75      4.07 o 
   4   1   3     2067.20     2058.77     17.43 o 
   5   1   3      154.46      165.41      5.64 o 
   6   1   3       59.76       66.11      3.75 o 
   7   1   3      162.89      151.82      4.32 o 
   8   1   3      142.42      143.06      4.34 o 
   9   1   3       52.69       47.55      6.10 o 
 -10   2   3        0.03        1.91      2.19 o 
  -9   2   3        9.66       11.26      4.10 o 
  -8   2   3       10.97       12.58      3.87 o 
  -7   2   3        2.42        2.63      1.43 o 
  -6   2   3      171.32      181.64      9.52 o 
  -5   2   3        9.53       16.75      2.62 o 
  -3   2   3        3.17        9.29      2.29 o 
  -2   2   3       22.58       29.97      1.19 o 
   0   2   3      400.99      319.10      4.93 o 
   1   2   3     1948.77     1668.51     21.15 o 
   2   2   3      101.72       96.42      2.01 o 
   3   2   3        6.24        6.09      0.85 o 
   4   2   3      952.45      925.13      7.01 o 
   5   2   3       60.51       56.20      1.28 o 
   6   2   3       35.36       39.56      3.40 o 
   7   2   3      226.17      235.78      6.83 o 
   8   2   3        4.71        4.12      2.02 o 
   9   2   3       37.09       29.09      8.24 o 
 -10   3   3       53.18       51.13      4.52 o 
  -9   3   3      180.50      203.54     14.88 o 
  -8   3   3        8.58        7.72      2.07 o 
  -7   3   3      167.63      174.31      5.30 o 
  -6   3   3       24.68       22.85      1.84 o 
  -5   3   3      123.19      118.97      3.23 o 
  -4   3   3      350.77      389.61      6.86 o 
  -3   3   3     4605.52     4316.47     49.02 o 
  -2   3   3     1039.05      974.88     29.37 o 
  -1   3   3      970.39      871.95      9.52 o 
   0   3   3      706.98      628.36     11.18 o 
   1   3   3     2616.82     2388.87     22.05 o 
   2   3   3     2416.63     2216.36     18.38 o 
   3   3   3      107.57      112.89      2.76 o 
   4   3   3      280.54      278.57      4.96 o 
   5   3   3      147.63      152.62      3.64 o 
   6   3   3      478.78      488.62     13.92 o 
   7   3   3        8.13        7.50      2.20 o 
   8   3   3       18.11       16.93      4.39 o 
   9   3   3       19.28       16.75      4.59 o 
  -9   4   3       48.62       45.55      4.25 o 
  -8   4   3        3.12        4.49      1.86 o 
  -7   4   3      348.56      356.70      8.68 o 
  -6   4   3       26.20       23.71      1.61 o 
  -5   4   3      419.04      418.97      6.63 o 
  -3   4   3      296.20      324.08      5.42 o 
  -2   4   3      518.73      514.30      7.61 o 
  -1   4   3      970.66      858.34     12.53 o 
   0   4   3       38.63       45.00      1.12 o 
   1   4   3      898.18      825.30     21.40 o 
   2   4   3      101.09      103.28      2.15 o 
   3   4   3      308.25      348.13      5.46 o 
   4   4   3      161.99      172.19      3.36 o 
   5   4   3       73.77       70.78      2.79 o 
   6   4   3      134.63      156.98      4.40 o 
   7   4   3       15.43        9.99      4.39 o 
   8   4   3       54.25       46.53      3.69 o 
   9   4   3        0.65        2.83      1.83 o 
  -9   5   3      121.68      129.05     10.34 o 
  -8   5   3        5.82        5.40      1.91 o 
  -7   5   3        4.87        4.10      1.33 o 
  -6   5   3      118.93      115.21      3.11 o 
  -5   5   3       63.98       61.48      2.38 o 
  -4   5   3      554.43      552.91      8.44 o 
  -3   5   3      521.58      535.70      8.31 o 
  -2   5   3      130.88      135.78      2.49 o 
  -1   5   3     2398.58     2258.97     27.56 o 
   0   5   3       51.61       56.89      1.46 o 
   1   5   3      980.77      909.12     10.96 o 
   2   5   3      188.18      211.30      3.53 o 
   3   5   3      293.82      364.70      8.19 o 
   4   5   3        4.20        5.09      1.08 o 
   5   5   3      708.64      748.35     14.01 o 
   6   5   3      123.57      131.89      3.73 o 
   7   5   3       94.14       89.04      3.28 o 
   8   5   3      243.29      226.38      9.96 o 
   9   5   3       62.72       64.31      6.59 o 
  -9   6   3        0.73       -0.82      4.82 o 
  -8   6   3      131.69      135.38      5.71 o 
  -7   6   3        2.48        4.16      1.81 o 
  -6   6   3      605.35      610.51     15.06 o 
  -5   6   3      165.28      157.44      3.01 o 
  -4   6   3      453.14      485.30      7.84 o 
  -3   6   3        3.07        4.07      0.96 o 
  -2   6   3     3662.95     3686.97     21.36 o 
  -1   6   3      440.84      493.62      9.63 o 
   0   6   3       63.56       63.44      1.62 o 
   1   6   3      690.30      721.81      4.31 o 
   2   6   3       34.31       35.64      1.35 o 
   3   6   3      239.72      251.58      4.67 o 
   4   6   3      125.62      150.78      3.64 o 
   5   6   3       52.12       46.77      2.19 o 
   6   6   3     1210.22     1247.99     26.93 o 
   7   6   3        0.13        2.13      2.41 o 
   8   6   3        0.54        3.75      2.91 o 
   9   6   3        0.15        1.78      3.76 o 
  -9   7   3        1.64        7.03      7.48 o 
  -8   7   3       37.43       35.20     10.37 o 
  -7   7   3       85.05       81.20      2.85 o 
  -6   7   3      615.80      647.19     10.86 o 
  -5   7   3        2.99        2.78      0.70 o 
  -4   7   3        6.90        5.03      1.07 o 
  -3   7   3       20.94       19.95      1.61 o 
  -2   7   3       35.51       47.74      1.65 o 
  -1   7   3      357.96      371.38      8.44 o 
   0   7   3      417.92      462.96      7.95 o 
   1   7   3      505.87      592.15      9.42 o 
   2   7   3      117.62      122.76      2.25 o 
   3   7   3        3.06        6.05      0.93 o 
   4   7   3        6.94        4.64      1.25 o 
   5   7   3      271.33      283.14      4.21 o 
   6   7   3      167.46      168.54      7.88 o 
   7   7   3        9.27        9.60      4.05 o 
   8   7   3       34.90       28.76     12.70 o 
   9   7   3      131.69      133.26      6.66 o 
  -9   8   3       80.40       86.15     17.91 o 
  -8   8   3        9.91        9.63      3.26 o 
  -7   8   3       43.13       36.46      6.85 o 
  -6   8   3      138.88      133.82      4.15 o 
  -5   8   3       26.57       25.27      4.37 o 
  -4   8   3       29.78       25.80      1.23 o 
  -3   8   3      512.45      506.22      7.69 o 
  -2   8   3       40.95       38.51      1.29 o 
  -1   8   3      664.77      773.59     11.98 o 
   0   8   3     2310.22     2172.01     20.85 o 
   1   8   3      105.95       99.91      2.46 o 
   2   8   3        7.21       13.42      3.99 o 
   3   8   3     2670.89     2609.76     37.83 o 
   4   8   3      684.30      659.90     12.39 o 
   5   8   3        0.37        1.71      1.25 o 
   6   8   3       25.75       21.39      2.46 o 
   7   8   3      375.62      351.05     13.17 o 
   8   8   3        4.32        5.36      2.61 o 
  -8   9   3       56.24       48.89      3.83 o 
  -7   9   3        2.07        4.34      1.47 o 
  -6   9   3       50.16       50.88      2.57 o 
  -5   9   3        8.79        8.29      1.76 o 
  -4   9   3      111.52       98.68      2.82 o 
  -3   9   3       96.91       90.26      2.97 o 
  -2   9   3      226.53      243.89      4.55 o 
  -1   9   3        2.91        2.59      0.95 o 
   0   9   3      258.68      295.84      3.38 o 
   1   9   3       46.38       45.51      0.86 o 
   2   9   3      316.40      348.01      7.25 o 
   3   9   3      133.35      118.11      4.22 o 
   4   9   3     1000.01      999.57     13.28 o 
   5   9   3        9.35       11.95      2.41 o 
   6   9   3      190.63      187.30      6.56 o 
   7   9   3      249.39      238.20     12.30 o 
   8   9   3        6.03        5.87      4.70 o 
  -8  10   3       75.22       69.03      5.22 o 
  -7  10   3       41.51       44.53      3.76 o 
  -6  10   3        1.64        1.66      1.56 o 
  -5  10   3       19.23       16.59      3.11 o 
  -4  10   3        6.99        8.43      1.81 o 
  -3  10   3        0.50        0.43      1.39 o 
  -2  10   3       24.80       31.18      1.65 o 
  -1  10   3      215.79      215.39      4.21 o 
   0  10   3      826.48      822.66     15.32 o 
   1  10   3      562.15      576.31     14.03 o 
   2  10   3      127.49      128.53      3.68 o 
   3  10   3     1316.16     1356.78     28.26 o 
   4  10   3      155.55      144.55      3.42 o 
   5  10   3       23.07       17.80      3.19 o 
   6  10   3        0.07        1.09      1.66 o 
   7  10   3      189.77      187.19     11.54 o 
   8  10   3       19.12       17.59      7.83 o 
  -8  11   3       58.75       64.06     10.69 o 
  -7  11   3        0.07        3.27      1.15 o 
  -6  11   3       27.69       23.75      4.51 o 
  -5  11   3      114.74       94.50      3.30 o 
  -4  11   3       42.53       31.09      6.45 o 
  -3  11   3       24.95       34.90      8.49 o 
  -2  11   3       23.53       17.24      3.02 o 
  -1  11   3       75.58       71.41      2.37 o 
   0  11   3       33.00       39.69      2.14 o 
   1  11   3      649.81      630.52     11.82 o 
   2  11   3     1675.05     1606.23     28.62 o 
   3  11   3       67.21       59.33      2.99 o 
   4  11   3      113.62      117.05      3.30 o 
   5  11   3        0.00        1.83      1.12 o 
   6  11   3        4.90        3.51      1.87 o 
   7  11   3       24.46       25.41      8.32 o 
  -7  12   3      287.15      286.38     11.12 o 
  -6  12   3       11.84       14.78      2.87 o 
  -5  12   3       11.95        8.29      2.15 o 
  -4  12   3       44.42       53.44      3.03 o 
  -3  12   3       67.12       65.12      2.81 o 
  -2  12   3      178.01      184.75      8.18 o 
  -1  12   3      348.22      346.48      8.51 o 
   0  12   3      873.21      869.23     12.38 o 
   1  12   3      665.24      609.61     13.77 o 
   2  12   3     1689.79     1808.43     27.43 o 
   3  12   3       45.35       43.84      3.31 o 
   4  12   3       26.83       31.06      5.58 o 
   5  12   3       10.48       10.57      2.39 o 
   6  12   3       36.41       50.40     10.34 o 
   7  12   3       57.29       56.64     11.66 o 
  -7  13   3        0.79        3.80      2.21 o 
  -6  13   3       30.07       21.42      6.26 o 
  -5  13   3      136.49      139.40      4.53 o 
  -4  13   3        0.04        0.70      1.97 o 
  -3  13   3       98.14      132.65      4.65 o 
  -2  13   3       50.51       48.18      3.59 o 
  -1  13   3      254.15      236.39     18.37 o 
   0  13   3       60.49       71.93      6.09 o 
   1  13   3      652.22      693.25     18.13 o 
   2  13   3        1.07        4.05      1.62 o 
   3  13   3       21.43       19.93      4.49 o 
   4  13   3      130.08      137.24      3.40 o 
   5  13   3        0.87        2.87      1.61 o 
   6  13   3        0.35        1.41      2.66 o 
  -6  14   3      344.66      349.26     11.78 o 
  -5  14   3       14.98        6.62      2.48 o 
  -4  14   3        6.14        5.91      1.85 o 
  -3  14   3        0.34        0.54      1.91 o 
  -2  14   3       28.17       27.02      7.51 o 
  -1  14   3      141.79      118.33      6.94 o 
   0  14   3        9.13       10.49      3.96 o 
   1  14   3       59.65       62.73      5.62 o 
   2  14   3      208.81      209.27      5.83 o 
   3  14   3       40.11       43.23      2.75 o 
   4  14   3       15.29       18.15      3.88 o 
   5  14   3       12.17       16.78      3.98 o 
   6  14   3       26.95       22.56      6.25 o 
  -5  15   3       75.60       70.89      4.02 o 
  -4  15   3       31.71       38.95      3.68 o 
  -3  15   3       45.86       54.30      8.97 o 
  -2  15   3       89.47       87.01      4.98 o 
  -1  15   3        0.11        3.66      3.33 o 
   0  15   3      312.50      268.02      9.92 o 
   1  15   3       93.42       85.97      6.23 o 
   2  15   3        9.12        8.71      3.04 o 
   3  15   3      149.87      149.51      6.79 o 
   4  15   3       37.92       35.26      4.23 o 
   5  15   3      284.51      282.90      9.68 o 
  -4  16   3        5.87        2.30      1.56 o 
  -3  16   3        1.16        1.98      2.77 o 
  -2  16   3       16.48       14.76      5.77 o 
  -1  16   3        0.02        0.35      1.95 o 
   0  16   3       22.68       21.98      7.25 o 
   1  16   3       10.09        5.40      2.77 o 
   2  16   3       10.02       13.82      2.98 o 
   3  16   3       10.34       10.82      3.57 o 
   4  16   3       10.67       11.52      3.43 o 
  -3  17   3        1.92        7.11      3.78 o 
  -2  17   3        0.11        3.27      2.81 o 
  -1  17   3      189.91      212.58     14.32 o 
   0  17   3       15.25       17.76      5.51 o 
   1  17   3       91.68       82.42      6.18 o 
   2  17   3       34.82       36.83     15.22 o 
   3  17   3        6.54       11.33      4.41 o 
  -1  18   3        8.48        8.97      3.46 o 
   0  18   3        8.31       10.63      5.62 o 
 -10   0   4       79.67       71.11     22.49 o 
  -9   0   4       20.82       17.28     11.13 o 
  -8   0   4      131.14      128.59      7.91 o 
  -7   0   4        6.24        4.69      4.36 o 
  -6   0   4      983.68     1003.45     24.84 o 
  -5   0   4        0.27       -0.12      1.17 o 
  -4   0   4       18.42       21.55      2.78 o 
  -3   0   4      824.03      801.49     23.01 o 
  -2   0   4      110.79      136.91      5.00 o 
  -1   0   4     3026.09     2659.71     32.96 o 
   2   0   4     2649.73     2347.99     30.42 o 
   3   0   4     1442.23     1327.40     12.55 o 
   4   0   4     4325.76     4195.21     68.28 o 
   5   0   4       93.16       74.10      4.20 o 
   6   0   4       30.05       29.20     11.76 o 
   7   0   4      335.07      281.34     15.22 o 
   8   0   4        0.90       -0.41      3.25 o 
   9   0   4       14.50       15.72      4.65 o 
 -10   1   4        2.02        4.41      1.89 o 
  -9   1   4       35.41       35.08     10.15 o 
  -8   1   4       32.95       26.73      8.01 o 
  -7   1   4      143.54      149.50      3.38 o 
  -6   1   4      581.63      597.44     10.95 o 
  -5   1   4      170.16      159.79      4.05 o 
  -4   1   4      509.36      553.30     17.15 o 
  -3   1   4      189.44      194.60      3.59 o 
  -2   1   4        9.23       16.21      2.26 o 
  -1   1   4     2057.24     1811.31     21.61 o 
   1   1   4     1879.07     1704.99     26.00 o 
   2   1   4      398.63      358.32      5.68 o 
   3   1   4     1088.87     1088.12      7.78 o 
   4   1   4     2625.82     2695.78     25.86 o 
   5   1   4        0.22        1.54      1.58 o 
   6   1   4        6.10        5.64      2.13 o 
   7   1   4       84.02       87.70      3.52 o 
   8   1   4        0.10        0.56      2.56 o 
   9   1   4       23.39       22.73      4.58 o 
 -10   2   4        4.57        4.25      2.49 o 
  -9   2   4       83.24       78.17      8.55 o 
  -8   2   4      110.87      103.55      4.38 o 
  -7   2   4       24.24       21.47      4.23 o 
  -6   2   4      590.54      601.14     10.74 o 
  -5   2   4      526.50      558.04      9.27 o 
  -4   2   4     3124.28     3086.76     14.92 o 
  -3   2   4     2664.92     2646.34     18.92 o 
  -2   2   4       47.81       57.78      2.40 o 
  -1   2   4     1971.57     1762.78     20.35 o 
   0   2   4     3869.65     3353.45     64.91 o 
   1   2   4      432.43      395.77      6.17 o 
   2   2   4       52.88       64.06      2.42 o 
   3   2   4       21.82       19.24      1.13 o 
   4   2   4        0.01        0.47      0.71 o 
   5   2   4        4.00        2.81      1.07 o 
   6   2   4      467.39      522.96     11.65 o 
   7   2   4        2.13        1.39      1.78 o 
   8   2   4        9.46        8.34      2.46 o 
   9   2   4      217.23      234.06     14.46 o 
  -9   3   4        0.66        3.05      2.27 o 
  -8   3   4        0.01        2.87      1.95 o 
  -7   3   4      146.71      142.94      4.32 o 
  -6   3   4       16.95       13.94      2.21 o 
  -5   3   4      195.61      203.30      4.44 o 
  -4   3   4     4266.73     4000.25     23.12 o 
  -3   3   4       37.00       29.03      0.88 o 
  -2   3   4      145.61      159.98      4.15 o 
  -1   3   4      986.90      896.90      7.20 o 
   0   3   4        0.57        1.76      0.57 o 
   1   3   4      154.59      152.45      2.56 o 
   2   3   4      250.40      270.47      8.64 o 
   3   3   4        5.83        7.70      1.46 o 
   4   3   4      158.82      156.48      3.25 o 
   5   3   4      195.51      184.14      3.86 o 
   6   3   4       81.97       81.97      6.17 o 
   7   3   4        0.14        1.29      1.82 o 
   8   3   4        4.27        5.12      2.20 o 
   9   3   4      130.50      134.64      7.20 o 
  -9   4   4        6.02        3.51      3.15 o 
  -8   4   4       20.69       15.58      3.41 o 
  -7   4   4      198.37      183.55      4.44 o 
  -6   4   4      564.26      578.63     14.93 o 
  -5   4   4      454.08      505.96      8.03 o 
  -4   4   4      213.90      209.59      6.01 o 
  -3   4   4      318.87      310.34      5.93 o 
  -2   4   4        5.75        4.13      1.14 o 
  -1   4   4      912.46      835.36      9.67 o 
   0   4   4      339.30      318.85      4.10 o 
   1   4   4        0.73        0.82      0.69 o 
   2   4   4     1057.37     1104.54      7.34 o 
   3   4   4      521.95      563.16      8.48 o 
   4   4   4     1257.15     1232.84     17.00 o 
   5   4   4       13.38       19.46      1.68 o 
   6   4   4       13.77       11.42      2.79 o 
   7   4   4       36.68       38.94      3.16 o 
   8   4   4        1.66        3.30      1.32 o 
   9   4   4        8.35        4.73      3.62 o 
  -9   5   4        1.51        1.77      5.52 o 
  -8   5   4        0.48       -0.88      1.44 o 
  -7   5   4       69.79       76.09      3.74 o 
  -6   5   4     1912.36     1856.15     21.84 o 
  -5   5   4        8.82       14.55      2.27 o 
  -4   5   4     5822.92     5932.70     37.23 o 
  -3   5   4     1770.34     1863.74      9.92 o 
  -2   5   4     1166.67     1123.00     17.19 o 
  -1   5   4      291.11      320.07      7.32 o 
   0   5   4      425.30      413.65      8.43 o 
   1   5   4     2678.31     2675.56     38.94 o 
   2   5   4      279.07      288.85      4.84 o 
   3   5   4        0.15        0.67      0.64 o 
   4   5   4      302.92      322.12      5.42 o 
   5   5   4      274.03      288.20      6.12 o 
   6   5   4      369.92      388.91      8.37 o 
   7   5   4      216.86      232.01      6.34 o 
   8   5   4       33.74       29.67      7.25 o 
   9   5   4      194.41      205.86     10.68 o 
  -9   6   4        0.84        3.58      5.17 o 
  -8   6   4        0.09        3.09      1.81 o 
  -7   6   4      274.95      279.97      4.97 o 
  -6   6   4      801.33      787.11     10.47 o 
  -5   6   4       14.88       16.74      2.53 o 
  -4   6   4       84.23       98.52      2.41 o 
  -3   6   4      730.25      735.60      6.47 o 
  -2   6   4      125.94      123.30      2.49 o 
  -1   6   4      322.96      290.57      4.63 o 
   0   6   4      921.36      827.41      6.75 o 
   1   6   4      658.76      731.79     14.68 o 
   2   6   4      194.26      199.01      3.58 o 
   3   6   4      892.79      931.66      8.53 o 
   4   6   4     2140.62     2124.80     33.39 o 
   5   6   4       12.08       14.99      2.55 o 
   6   6   4        0.06        0.79      1.20 o 
   7   6   4       42.08       39.39     11.04 o 
   8   6   4      311.35      333.07     14.62 o 
   9   6   4      104.24      107.67      9.57 o 
  -9   7   4       48.55       54.33     20.41 o 
  -8   7   4        0.46        1.94      2.89 o 
  -7   7   4        2.31        1.94      1.27 o 
  -6   7   4      369.25      381.66      6.83 o 
  -5   7   4       14.71       13.72      2.53 o 
  -4   7   4      168.40      185.95      3.68 o 
  -3   7   4       70.30       74.00      2.62 o 
  -2   7   4      378.62      364.62      5.76 o 
  -1   7   4     1062.82     1093.32      7.86 o 
   0   7   4        2.44        3.84      0.80 o 
   1   7   4      220.67      263.61      5.11 o 
   2   7   4      101.81      118.32      4.09 o 
   3   7   4       59.29       66.38      1.26 o 
   4   7   4      343.38      364.48      7.25 o 
   5   7   4      604.43      635.87      9.02 o 
   6   7   4      830.03      833.51     32.95 o 
   7   7   4      533.59      564.62     16.64 o 
   8   7   4      158.39      141.90      7.65 o 
  -9   8   4       40.87       24.40     14.65 o 
  -8   8   4      317.45      303.26     16.11 o 
  -7   8   4        0.06        2.13      1.69 o 
  -6   8   4      233.93      247.49      7.00 o 
  -5   8   4      100.39       93.83      2.61 o 
  -4   8   4        6.40        4.91      1.64 o 
  -3   8   4       92.29      100.32      2.91 o 
  -2   8   4     1031.69     1118.82     13.36 o 
  -1   8   4       50.93       55.58      1.95 o 
   0   8   4      113.75      106.11      2.60 o 
   1   8   4        3.12        4.32      1.46 o 
   2   8   4       26.66       27.22      1.00 o 
   3   8   4      130.52      132.17      2.70 o 
   4   8   4     1440.27     1447.92     25.69 o 
   5   8   4     1054.74     1115.42     16.72 o 
   6   8   4       21.08       21.30      5.02 o 
   7   8   4       67.25       70.75      4.85 o 
   8   8   4        6.49        4.28      2.83 o 
  -8   9   4      204.87      176.17      7.92 o 
  -7   9   4      141.32      124.71      4.76 o 
  -6   9   4      642.93      627.18     14.75 o 
  -5   9   4        9.28       11.33      2.72 o 
  -4   9   4       30.26       37.86      2.59 o 
  -3   9   4     1362.03     1413.57     28.68 o 
  -2   9   4      336.37      346.67      6.27 o 
  -1   9   4      155.88      151.75      3.29 o 
   0   9   4       71.28       82.65      2.07 o 
   1   9   4       19.65       19.93      1.59 o 
   2   9   4      387.16      371.27      8.55 o 
   3   9   4      243.90      235.49      5.81 o 
   4   9   4       85.88       85.75      2.55 o 
   5   9   4      486.68      519.78     13.38 o 
   6   9   4        0.27        1.16      1.67 o 
   7   9   4        6.79        5.91      3.16 o 
   8   9   4        4.83        6.01      2.96 o 
  -8  10   4        3.76        4.90      3.76 o 
  -7  10   4      182.51      170.65      6.64 o 
  -6  10   4       36.10       31.39      3.24 o 
  -5  10   4        1.21        1.45      1.48 o 
  -4  10   4        9.60        9.33      2.27 o 
  -3  10   4       15.09       13.16      2.64 o 
  -2  10   4      883.36      891.03     15.53 o 
  -1  10   4      657.91      637.51     11.94 o 
   0  10   4        1.26        1.49      1.32 o 
   1  10   4        8.02        5.31      1.32 o 
   2  10   4      361.30      345.31      7.94 o 
   3  10   4       63.05       68.65      6.02 o 
   4  10   4       20.69       20.49      3.77 o 
   5  10   4       36.50       39.57      2.35 o 
   6  10   4       23.03       15.43      4.24 o 
   7  10   4       97.06       89.73      4.80 o 
   8  10   4       27.84       21.32      7.03 o 
  -8  11   4       14.11       16.29      5.15 o 
  -7  11   4       74.81       83.05      3.75 o 
  -6  11   4       20.87       16.84      3.09 o 
  -5  11   4       23.93       13.88      3.22 o 
  -4  11   4       14.56       13.84      3.21 o 
  -3  11   4        5.55        3.19      1.50 o 
  -2  11   4       97.29       76.15      2.98 o 
  -1  11   4        2.70        2.54      1.89 o 
   0  11   4     1252.26     1252.35     22.06 o 
   1  11   4     3764.13     3620.48     56.85 o 
   2  11   4      780.15      767.65     11.18 o 
   3  11   4       22.36       24.16      2.53 o 
   4  11   4        0.81        1.20      1.58 o 
   5  11   4       63.60       68.98      4.07 o 
   6  11   4       43.30       39.53      3.72 o 
   7  11   4       18.57       17.01      5.61 o 
  -7  12   4       12.64        9.71      3.05 o 
  -6  12   4        2.84        3.35      1.48 o 
  -5  12   4      145.83      152.81      5.03 o 
  -4  12   4      577.97      548.41     12.24 o 
  -3  12   4       10.45        5.52      1.86 o 
  -2  12   4        0.06        1.75      1.31 o 
  -1  12   4      447.26      450.26      8.38 o 
   0  12   4      247.22      246.58      4.77 o 
   1  12   4     1192.91     1276.85     17.44 o 
   2  12   4      314.51      327.16      7.00 o 
   3  12   4       33.19       27.77      5.13 o 
   4  12   4      283.89      286.61      7.96 o 
   5  12   4      132.53      149.80      6.59 o 
   6  12   4       22.53       24.08      5.71 o 
   7  12   4       98.81      104.32      6.99 o 
  -7  13   4       26.03       23.23      8.77 o 
  -6  13   4       11.76        6.29      2.61 o 
  -5  13   4       23.64       22.51      6.26 o 
  -4  13   4        3.24        2.73      1.84 o 
  -3  13   4      148.78      128.69      3.57 o 
  -2  13   4      607.97      604.48     19.20 o 
  -1  13   4       16.06       24.66      6.36 o 
   0  13   4        0.10        0.51      2.04 o 
   1  13   4       42.56       47.44      3.99 o 
   2  13   4      145.44      149.61      3.48 o 
   3  13   4      418.01      420.18     10.84 o 
   4  13   4       54.17       43.13      2.77 o 
   5  13   4       29.80       29.91      8.07 o 
   6  13   4        9.74        7.04      2.58 o 
  -6  14   4      161.79      171.33      7.34 o 
  -5  14   4        1.97        3.91      1.96 o 
  -4  14   4        8.30        6.24      2.22 o 
  -3  14   4        3.43        4.63      2.41 o 
  -2  14   4       11.37        7.85      2.92 o 
  -1  14   4      280.22      287.47     10.94 o 
   0  14   4     2127.94     2195.32     24.26 o 
   1  14   4        4.36        2.07      2.24 o 
   2  14   4       15.07       15.25      2.60 o 
   3  14   4       34.60       33.86      5.18 o 
   4  14   4        0.46        3.17      1.47 o 
   5  14   4      130.74      130.90      7.00 o 
   6  14   4        1.81        3.07      2.74 o 
  -5  15   4       14.38       18.13      5.28 o 
  -4  15   4       12.31        6.74      2.35 o 
  -3  15   4       81.60       84.43      4.73 o 
  -2  15   4       97.78       98.17     14.65 o 
  -1  15   4       34.46       32.72      6.76 o 
   0  15   4       60.50       56.18     12.78 o 
   1  15   4       35.36       38.78      7.28 o 
   2  15   4      263.93      269.38      8.70 o 
   3  15   4       13.43       12.08      3.17 o 
   4  15   4       10.07        6.64      1.77 o 
   5  15   4      204.87      197.35      5.99 o 
  -4  16   4        0.66        1.71      2.73 o 
  -3  16   4       37.14       35.82     10.34 o 
  -2  16   4      205.49      229.29     11.37 o 
  -1  16   4       98.03       86.70      5.87 o 
   0  16   4        0.23        1.10      3.56 o 
   1  16   4       45.26       56.32     10.60 o 
   2  16   4        2.46        2.66      2.15 o 
   3  16   4      159.61      162.04      9.85 o 
   4  16   4       14.18       10.71      3.71 o 
  -3  17   4       44.10       64.18      6.02 o 
  -2  17   4      131.69      125.84      7.10 o 
  -1  17   4        2.96        4.90      1.97 o 
   0  17   4       30.18       30.80     12.05 o 
   1  17   4       21.92       23.96      6.11 o 
   2  17   4      119.53      127.60      5.69 o 
   3  17   4        6.66        5.76      2.78 o 
 -10   1   5       48.21       59.14     11.73 o 
  -9   1   5       15.06        7.04      3.61 o 
  -8   1   5      218.53      219.16     10.33 o 
  -7   1   5      187.57      182.84      7.14 o 
  -6   1   5      326.86      348.17      6.20 o 
  -5   1   5      326.24      386.56     10.06 o 
  -4   1   5        0.69        0.58      0.94 o 
  -3   1   5      132.95      131.25      3.84 o 
  -2   1   5     3219.81     2860.33     25.74 o 
  -1   1   5     1375.04     1137.11     10.66 o 
   0   1   5      439.64      400.37     13.90 o 
   1   1   5       15.28       12.32      0.91 o 
   2   1   5     1366.83     1363.48     12.89 o 
   3   1   5       59.78       56.77      1.98 o 
   4   1   5     1337.99     1354.33     38.28 o 
   5   1   5       42.67       59.17      3.55 o 
   6   1   5        2.95        1.75      1.47 o 
   7   1   5       21.07       18.23      5.77 o 
   8   1   5      158.00      169.05      5.70 o 
   9   1   5       21.55       17.03      3.88 o 
 -10   2   5       21.15       14.23      6.78 o 
  -9   2   5        1.17        0.85      2.88 o 
  -8   2   5        0.21       -0.44      2.66 o 
  -7   2   5      236.92      231.68      5.82 o 
  -6   2   5     1480.61     1493.65     70.03 o 
  -5   2   5     1572.42     1623.02     36.29 o 
  -4   2   5     4300.91     4114.26     53.75 o 
  -3   2   5     2996.49     2893.73     16.95 o 
  -2   2   5      434.04      438.87      8.69 o 
  -1   2   5     1286.43     1175.28     22.01 o 
   0   2   5      425.21      389.47      9.61 o 
   1   2   5      149.50      178.65      5.44 o 
   2   2   5     1404.79     1508.71     15.67 o 
   3   2   5      754.40      768.14      5.95 o 
   4   2   5      268.09      266.68      5.29 o 
   5   2   5        4.63        6.02      1.60 o 
   6   2   5      430.91      443.05     14.28 o 
   7   2   5       32.93       40.82      5.67 o 
   8   2   5        5.53        8.11      2.86 o 
   9   2   5        6.32        3.05      1.91 o 
  -9   3   5      170.32      156.26      8.82 o 
  -8   3   5        0.31        1.07      2.17 o 
  -7   3   5      352.39      354.79      8.42 o 
  -6   3   5      549.25      585.61     18.71 o 
  -5   3   5      112.89      125.78      3.91 o 
  -4   3   5      109.24      123.31      3.05 o 
  -3   3   5      267.32      274.96      5.81 o 
  -2   3   5      646.16      689.40     17.35 o 
  -1   3   5       57.63       49.00      1.74 o 
   0   3   5      109.59      113.84      5.86 o 
   1   3   5      534.26      540.06     10.87 o 
   2   3   5      868.52      945.43     11.28 o 
   3   3   5       29.82       33.77      1.31 o 
   4   3   5      268.91      265.81      5.41 o 
   5   3   5      454.76      470.26     11.57 o 
   6   3   5        0.01        1.91      1.55 o 
   7   3   5       26.95       31.80      5.73 o 
   8   3   5       46.80       41.77      8.88 o 
   9   3   5       54.30       56.24      7.51 o 
  -9   4   5       12.31       12.19      3.27 o 
  -8   4   5        3.00        2.29      1.83 o 
  -7   4   5       40.87       36.11      1.91 o 
  -6   4   5      294.61      279.92      6.05 o 
  -5   4   5       23.98       24.66      1.96 o 
  -4   4   5      218.11      244.81      5.22 o 
  -3   4   5     2405.23     2325.24     14.75 o 
  -2   4   5     2077.07     1897.50     22.52 o 
  -1   4   5        1.01        0.56      0.62 o 
   0   4   5      799.47      756.23      6.64 o 
   1   4   5     1778.72     1873.27     18.28 o 
   2   4   5       34.02       42.70      1.55 o 
   3   4   5     1275.76     1172.26     26.08 o 
   4   4   5      472.89      516.33      7.96 o 
   5   4   5      415.02      426.09      8.28 o 
   6   4   5      210.09      218.56      8.39 o 
   7   4   5      101.70      106.64      5.40 o 
   8   4   5       19.03       13.12      2.86 o 
   9   4   5       17.77       20.39      5.20 o 
  -9   5   5       21.77       28.64     12.32 o 
  -8   5   5        0.59        1.95      1.26 o 
  -7   5   5       56.83       58.18      2.02 o 
  -6   5   5     1441.16     1503.98     34.23 o 
  -5   5   5        2.20        2.52      1.17 o 
  -4   5   5      477.77      556.65      8.55 o 
  -3   5   5       16.87       19.48      1.75 o 
  -2   5   5      571.17      588.51      8.91 o 
  -1   5   5      375.59      391.08      9.67 o 
   0   5   5     1360.55     1294.99     14.11 o 
   1   5   5      741.81      788.79      6.89 o 
   2   5   5      852.76      957.77     14.62 o 
   3   5   5      291.85      303.14      5.66 o 
   4   5   5      149.26      139.36      3.14 o 
   5   5   5       11.51       11.41      1.83 o 
   6   5   5        4.64        2.83      1.51 o 
   7   5   5      329.16      343.19     10.15 o 
   8   5   5      159.51      161.99      9.39 o 
   9   5   5        3.84        7.68      4.17 o 
  -9   6   5       51.97       59.19      8.25 o 
  -8   6   5      173.97      176.55      7.97 o 
  -7   6   5       15.13        8.87      2.34 o 
  -6   6   5      858.85      826.82     11.11 o 
  -5   6   5      139.48      138.09      3.31 o 
  -4   6   5       37.27       35.90      1.39 o 
  -3   6   5       44.64       49.61      2.02 o 
  -2   6   5        0.01        1.51      2.33 o 
  -1   6   5      106.46       91.56      2.24 o 
   0   6   5       41.83       51.63      1.97 o 
   1   6   5     1311.48     1378.58     10.86 o 
   2   6   5      101.23      114.56      2.70 o 
   3   6   5      398.97      473.57     10.30 o 
   4   6   5      705.19      729.78     14.13 o 
   5   6   5        5.97       10.69      2.19 o 
   6   6   5       85.18       92.45      2.87 o 
   7   6   5       59.06       67.66      7.97 o 
   8   6   5      149.92      150.05      8.52 o 
   9   6   5       27.04       18.25      7.64 o 
  -9   7   5       14.18       10.87      7.72 o 
  -8   7   5       49.40       37.68     10.51 o 
  -7   7   5       45.83       44.82      3.05 o 
  -6   7   5      930.33      956.41     15.98 o 
  -5   7   5        0.10        1.45      1.12 o 
  -4   7   5        1.25        2.38      0.93 o 
  -3   7   5       36.17       52.72      2.22 o 
  -2   7   5      948.12     1030.41     15.15 o 
  -1   7   5     1320.06     1257.51     10.25 o 
   0   7   5       81.59       79.52      2.17 o 
   1   7   5      318.11      281.35      5.22 o 
   2   7   5       75.90       93.93      2.37 o 
   3   7   5       32.09       39.85      1.56 o 
   4   7   5      216.58      196.91      4.76 o 
   5   7   5      755.55      776.56     20.07 o 
   6   7   5      324.80      338.96     16.19 o 
   7   7   5       20.02       20.52      6.94 o 
   8   7   5       46.07       35.33     10.88 o 
  -9   8   5       17.31        8.09      5.59 o 
  -8   8   5      882.98      871.26     15.72 o 
  -7   8   5       30.47       22.00      4.85 o 
  -6   8   5       38.45       42.73      2.86 o 
  -5   8   5      101.44       98.80      2.23 o 
  -4   8   5        2.56        8.05      1.51 o 
  -3   8   5        6.13        9.72      1.52 o 
  -2   8   5      521.10      570.30      8.97 o 
  -1   8   5      959.83     1034.22      8.73 o 
   0   8   5      381.21      393.46      6.12 o 
   1   8   5       14.78       13.31      1.14 o 
   2   8   5      705.21      704.92     11.07 o 
   3   8   5      223.51      224.22      3.79 o 
   4   8   5      195.75      206.63      3.87 o 
   5   8   5      112.03      114.17      5.10 o 
   6   8   5        4.16        6.04      3.12 o 
   7   8   5      222.18      238.56     10.49 o 
   8   8   5       42.20       31.12     11.71 o 
  -8   9   5      479.78      502.36     22.75 o 
  -7   9   5        0.31        2.55      1.71 o 
  -6   9   5       83.63       79.49      2.65 o 
  -5   9   5      392.99      384.45      7.72 o 
  -4   9   5      188.51      176.50      3.25 o 
  -3   9   5       23.88       20.95      1.46 o 
  -2   9   5      112.04      119.26      3.66 o 
  -1   9   5        3.07        2.30      1.23 o 
   0   9   5      140.58      128.97      3.19 o 
   1   9   5      183.35      191.47      5.17 o 
   2   9   5      154.49      147.95      2.86 o 
   3   9   5      642.35      652.04     13.35 o 
   4   9   5        8.51        7.21      2.07 o 
   5   9   5       94.76       80.36      4.20 o 
   6   9   5        0.93        0.38      1.48 o 
   7   9   5       40.75       39.39      9.90 o 
   8   9   5        0.15        0.00      2.54 o 
  -8  10   5       38.52       23.57     12.24 o 
  -7  10   5       44.95       26.35      8.74 o 
  -6  10   5       29.32       19.80      3.83 o 
  -5  10   5       27.76       20.64      4.64 o 
  -4  10   5      846.83      826.66     15.13 o 
  -3  10   5       39.05       38.96      2.59 o 
  -2  10   5       29.79       27.77      2.83 o 
  -1  10   5      329.84      329.61      6.75 o 
   0  10   5       68.10       70.63      2.39 o 
   1  10   5        0.56        1.20      0.79 o 
   2  10   5      503.15      513.96      9.82 o 
   3  10   5       44.33       45.66      2.65 o 
   4  10   5       72.99       69.57      3.20 o 
   5  10   5       14.37       15.55      3.70 o 
   6  10   5        1.57        5.56      2.70 o 
   7  10   5       93.49       95.62     10.92 o 
  -7  11   5        6.16        3.21      1.90 o 
  -6  11   5       32.21       21.31      5.63 o 
  -5  11   5       11.12        6.34      2.19 o 
  -4  11   5      518.58      504.37     16.32 o 
  -3  11   5      483.85      444.35      8.61 o 
  -2  11   5     1830.30     1797.92     68.88 o 
  -1  11   5      980.88      989.63     12.13 o 
   0  11   5       53.28       51.52      2.64 o 
   1  11   5       66.22       67.49      2.62 o 
   2  11   5      380.91      363.69      6.15 o 
   3  11   5       10.18        6.91      2.04 o 
   4  11   5        0.51        1.01      1.92 o 
   5  11   5        5.24        7.06      2.91 o 
   6  11   5        0.46        0.98      1.69 o 
   7  11   5        7.48        9.21      3.04 o 
  -7  12   5        3.14        3.16      3.35 o 
  -6  12   5        0.01        1.96      1.60 o 
  -5  12   5        0.28        0.35      2.01 o 
  -4  12   5       24.19       25.12      6.59 o 
  -3  12   5       77.13       63.28      3.66 o 
  -2  12   5       69.81       73.44      3.46 o 
  -1  12   5      190.39      184.09      3.44 o 
   0  12   5     1080.54     1086.28     16.39 o 
   1  12   5      383.92      393.23      9.16 o 
   2  12   5        0.68        2.41      1.09 o 
   3  12   5      137.00      135.94      3.52 o 
   4  12   5       12.08        8.84      2.18 o 
   5  12   5       10.29        9.14      3.27 o 
   6  12   5        4.95        8.18      2.52 o 
   7  12   5       19.21       25.63      7.80 o 
  -6  13   5      112.94      105.23      6.66 o 
  -5  13   5       34.97       39.38      3.90 o 
  -4  13   5        9.56        8.32      2.19 o 
  -3  13   5       32.70       28.58      2.78 o 
  -2  13   5      245.88      219.75      5.74 o 
  -1  13   5       47.44       52.78      4.96 o 
   0  13   5     1174.01     1232.85     35.24 o 
   1  13   5        1.38        0.49      1.58 o 
   2  13   5        1.55        0.26      1.35 o 
   3  13   5      287.45      288.94      9.10 o 
   4  13   5       43.39       51.46      3.22 o 
   5  13   5       13.72       11.68      3.18 o 
   6  13   5        4.14        3.47      1.94 o 
  -6  14   5        0.03        1.84      1.95 o 
  -5  14   5       14.48       16.81      5.62 o 
  -4  14   5        0.15        3.16      1.74 o 
  -3  14   5       12.85       11.44      3.02 o 
  -2  14   5        0.12        2.39      1.70 o 
  -1  14   5        0.80       -0.43      4.59 o 
   0  14   5      606.17      592.77     20.23 o 
   1  14   5        9.31        8.92      3.71 o 
   2  14   5        2.34        2.85      1.11 o 
   3  14   5      377.71      394.39      8.87 o 
   4  14   5       78.42       77.99      5.71 o 
   5  14   5       13.01        8.61      3.02 o 
  -5  15   5        1.87        2.14      2.67 o 
  -4  15   5       27.73       25.86      8.83 o 
  -3  15   5        9.09        8.95      5.11 o 
  -2  15   5      389.60      432.24     17.86 o 
  -1  15   5      180.13      187.44      9.09 o 
   0  15   5       37.41       46.24      9.57 o 
   1  15   5        8.88        7.43      2.24 o 
   2  15   5      186.91      191.74      6.62 o 
   3  15   5       25.66       19.96      5.12 o 
   4  15   5        8.36        8.78      2.40 o 
   5  15   5       51.67       44.12      9.67 o 
  -4  16   5       42.26       30.04     10.66 o 
  -3  16   5       49.30       35.55     14.25 o 
  -2  16   5      117.60       66.11     19.20 o 
  -1  16   5       48.56       44.76     15.59 o 
   0  16   5        1.17        0.48      2.44 o 
   1  16   5       32.86       28.32      7.03 o 
   2  16   5       20.47       22.24      4.83 o 
   3  16   5        2.94        2.83      2.80 o 
   4  16   5        3.00        5.91      2.90 o 
  -3  17   5       56.20       62.65     12.54 o 
  -2  17   5      112.50      115.35      9.22 o 
  -1  17   5        0.09        2.38      3.43 o 
   0  17   5        9.33       10.61      2.62 o 
   1  17   5        9.81        8.18      7.01 o 
   2  17   5       51.73       57.60      6.10 o 
 -10   0   6       52.17       28.59     17.62 o 
  -9   0   6       19.14       16.20      7.42 o 
  -8   0   6      232.76      247.08     12.75 o 
  -7   0   6        1.68        8.59      4.63 o 
  -6   0   6       22.54       17.57      2.32 o 
  -5   0   6        3.34        7.49      3.70 o 
  -4   0   6      355.03      390.07      9.67 o 
  -3   0   6      136.41      152.25      6.68 o 
  -2   0   6      671.63      722.24     11.25 o 
  -1   0   6     1288.50     1199.39     16.16 o 
   0   0   6     3606.67     3424.82     42.90 o 
   1   0   6     1602.98     1509.93     20.11 o 
   2   0   6      375.99      474.75     13.30 o 
   3   0   6       21.04       21.83      2.17 o 
   4   0   6      118.24      129.11      6.09 o 
   5   0   6       53.72       51.65      5.82 o 
   6   0   6      901.85      982.70     30.56 o 
   7   0   6       23.93       17.51      6.69 o 
   8   0   6       14.20        7.03      3.40 o 
   9   0   6      488.84      609.38     38.64 o 
 -10   1   6        2.66        1.02      1.87 o 
  -9   1   6       58.07       43.88     12.56 o 
  -8   1   6       19.53       14.73      4.22 o 
  -7   1   6       82.09       75.33      6.73 o 
  -6   1   6       18.12       17.50      1.76 o 
  -5   1   6      536.89      574.22     14.34 o 
  -4   1   6      193.84      176.20     10.25 o 
  -3   1   6      320.21      315.76      8.02 o 
  -2   1   6      130.86      143.45      3.56 o 
  -1   1   6     1264.73     1090.32      8.97 o 
   0   1   6      932.87      888.10     13.98 o 
   1   1   6       12.03       15.90      0.84 o 
   2   1   6     1191.08     1143.20     21.66 o 
   3   1   6       36.71       23.45      1.10 o 
   4   1   6      233.35      259.02      7.97 o 
   5   1   6        9.35       16.70      4.56 o 
   6   1   6      149.60      149.44      4.54 o 
   7   1   6       32.72       32.95      9.33 o 
   8   1   6       20.37       24.51      7.31 o 
   9   1   6       32.72       32.30      6.62 o 
  -9   2   6      134.56      133.88      7.65 o 
  -8   2   6       50.82       43.64      4.00 o 
  -7   2   6      133.99      134.90      5.58 o 
  -6   2   6      402.26      422.26      9.43 o 
  -5   2   6        7.84        4.27      2.20 o 
  -4   2   6        3.45        2.91      2.36 o 
  -3   2   6        1.28        3.79      1.69 o 
  -2   2   6       25.77       21.40      1.23 o 
  -1   2   6      704.56      692.35     19.56 o 
   0   2   6      369.04      368.53      7.94 o 
   1   2   6      347.19      369.34      8.85 o 
   2   2   6     8294.11     7705.65    111.51 o 
   3   2   6       90.03       77.12      2.44 o 
   4   2   6      807.83      776.52     26.18 o 
   5   2   6       28.80       29.88      2.79 o 
   6   2   6       88.72       88.38      3.59 o 
   7   2   6       14.91       18.13      4.37 o 
   8   2   6       70.39       81.69      9.46 o 
   9   2   6        0.27        0.90      2.32 o 
  -9   3   6        3.65        3.70      2.80 o 
  -8   3   6       40.06       37.35      5.07 o 
  -7   3   6        5.60        6.68      2.13 o 
  -6   3   6       87.60      125.50      5.60 o 
  -5   3   6      579.02      613.55     15.23 o 
  -4   3   6      350.09      358.76     12.10 o 
  -3   3   6      231.75      210.39      5.70 o 
  -2   3   6        2.56        2.53      0.76 o 
  -1   3   6      120.76      136.74      2.34 o 
   0   3   6      389.73      432.34      9.92 o 
   1   3   6      971.34      912.99     16.66 o 
   2   3   6     5208.14     4962.19     33.13 o 
   3   3   6        9.82       11.49      1.98 o 
   4   3   6        1.42        1.84      0.54 o 
   5   3   6      110.69      112.79      3.74 o 
   6   3   6        7.82        8.72      1.79 o 
   7   3   6       86.34       84.05      3.94 o 
   8   3   6       93.28       94.75      4.43 o 
   9   3   6      127.53      136.00      7.71 o 
  -9   4   6       11.22        7.18      3.84 o 
  -8   4   6        2.12        3.26      2.29 o 
  -7   4   6      218.22      213.72      6.38 o 
  -6   4   6       17.91       13.47      2.54 o 
  -5   4   6     1496.86     1547.54     31.98 o 
  -4   4   6     2983.56     2886.52     69.13 o 
  -3   4   6      546.40      646.03      9.64 o 
  -2   4   6      248.43      272.11      5.13 o 
  -1   4   6      179.79      183.40      3.60 o 
   0   4   6       43.85       37.58      1.71 o 
   1   4   6      709.49      746.42      7.47 o 
   2   4   6        0.74        1.73      0.71 o 
   3   4   6      534.86      613.29     10.71 o 
   4   4   6        2.47        2.83      1.07 o 
   5   4   6       12.16       13.18      2.17 o 
   6   4   6       75.09       77.75      3.55 o 
   7   4   6       50.76       58.50      5.83 o 
   8   4   6        5.64        5.34      1.82 o 
   9   4   6        4.54        4.90      2.50 o 
  -9   5   6       49.66       38.29     18.54 o 
  -8   5   6       29.66       30.75      5.77 o 
  -7   5   6       86.75       80.80      2.79 o 
  -6   5   6       32.71       36.28      2.69 o 
  -5   5   6      251.01      255.65      6.05 o 
  -4   5   6        2.85        1.50      0.84 o 
  -3   5   6      229.48      226.42      6.04 o 
  -2   5   6      453.88      443.20      7.85 o 
  -1   5   6      186.79      185.10      3.82 o 
   0   5   6     5074.78     5069.62     93.85 o 
   1   5   6      758.17      825.20      7.38 o 
   2   5   6      139.83      165.37      4.71 o 
   3   5   6      214.03      238.08      4.68 o 
   4   5   6      212.52      201.92      3.80 o 
   5   5   6        1.20        2.12      1.57 o 
   6   5   6      307.39      330.24      9.56 o 
   7   5   6       34.77       29.15      4.50 o 
   8   5   6      268.68      268.23     12.29 o 
   9   5   6       82.04       88.36      5.43 o 
  -9   6   6        0.26       -0.70      4.62 o 
  -8   6   6      392.33      368.34     23.19 o 
  -7   6   6      233.90      218.56      7.61 o 
  -6   6   6      618.30      642.24     10.97 o 
  -5   6   6       86.37       85.99      3.47 o 
  -4   6   6        0.00        1.27      0.90 o 
  -3   6   6        2.33        5.54      1.61 o 
  -2   6   6       66.34       59.02      1.38 o 
  -1   6   6        0.06        1.65      0.81 o 
   0   6   6      191.39      220.48      4.25 o 
   1   6   6      140.61      179.38      3.34 o 
   2   6   6        2.95        0.96      0.50 o 
   3   6   6      265.54      289.95      4.89 o 
   4   6   6      620.05      637.96     10.10 o 
   5   6   6     1272.60     1302.76     18.26 o 
   6   6   6      174.37      193.63      7.02 o 
   7   6   6      800.79      876.39     46.97 o 
   8   6   6       25.76       23.19      8.99 o 
  -9   7   6       39.76       38.40     16.78 o 
  -8   7   6      484.37      438.47     26.19 o 
  -7   7   6       23.78       18.28      4.06 o 
  -6   7   6       44.44       42.10      3.00 o 
  -5   7   6       17.78       25.12      4.56 o 
  -4   7   6      508.71      541.45     11.83 o 
  -3   7   6        0.02        2.35      2.28 o 
  -2   7   6      897.29      943.80      7.95 o 
  -1   7   6        2.39        5.53      1.21 o 
   0   7   6       39.68       47.10      1.33 o 
   1   7   6      143.19      137.98      2.92 o 
   2   7   6     2174.44     2061.74     36.24 o 
   3   7   6     1547.35     1498.67     27.09 o 
   4   7   6      471.81      486.95      8.12 o 
   5   7   6        2.77        2.78      1.22 o 
   6   7   6       60.60       49.64      4.68 o 
   7   7   6       13.20       16.10      4.99 o 
   8   7   6        3.30        7.06      4.57 o 
  -8   8   6       46.05       26.59     11.65 o 
  -7   8   6       12.77       13.08      3.12 o 
  -6   8   6       21.78       19.65      4.02 o 
  -5   8   6       89.51       80.12      2.40 o 
  -4   8   6       88.36       93.80      2.99 o 
  -3   8   6        3.40        6.67      2.05 o 
  -2   8   6      147.65      158.25      3.57 o 
  -1   8   6      953.73      974.43     14.73 o 
   0   8   6       42.67       36.33      1.31 o 
   1   8   6       89.39       77.85      2.22 o 
   2   8   6        0.77        2.18      0.88 o 
   3   8   6       16.16       17.10      2.23 o 
   4   8   6      502.00      538.76      9.63 o 
   5   8   6      187.88      193.21      7.58 o 
   6   8   6       29.71       33.46      9.74 o 
   7   8   6      178.63      196.16     15.89 o 
   8   8   6        4.08        5.13      2.51 o 
  -8   9   6      446.21      418.05     26.95 o 
  -7   9   6       36.52       20.81      5.21 o 
  -6   9   6      117.24      113.89      3.49 o 
  -5   9   6        0.76        2.10      1.34 o 
  -4   9   6      780.39      792.53     11.30 o 
  -3   9   6     1083.91     1134.79     19.91 o 
  -2   9   6      535.69      544.47     10.33 o 
  -1   9   6      302.53      305.34      5.41 o 
   0   9   6      548.88      561.17     10.63 o 
   1   9   6      206.22      206.11      3.95 o 
   2   9   6       19.49       15.71      1.56 o 
   3   9   6      494.05      473.96      8.33 o 
   4   9   6        9.13        6.50      1.71 o 
   5   9   6       89.71       88.97      3.57 o 
   6   9   6        5.17        5.76      2.05 o 
   7   9   6       66.65       72.20      5.86 o 
   8   9   6       79.16       92.41      5.42 o 
  -8  10   6       88.71       90.93      9.12 o 
  -7  10   6       10.50        7.71      3.61 o 
  -6  10   6       76.08       76.49      5.77 o 
  -5  10   6       10.53       14.95      3.22 o 
  -4  10   6      504.18      466.81     10.75 o 
  -3  10   6       61.39       51.75      2.32 o 
  -2  10   6      140.74      162.68      4.27 o 
  -1  10   6      854.78      892.02     19.30 o 
   0  10   6      175.89      179.01      4.18 o 
   1  10   6        0.27        3.05      1.84 o 
   2  10   6        8.35        6.11      1.29 o 
   3  10   6       29.52       25.44      4.69 o 
   4  10   6      148.18      142.97      3.55 o 
   5  10   6        9.46        6.31      2.25 o 
   6  10   6      178.01      190.36     10.93 o 
   7  10   6      125.18      138.89     11.46 o 
  -7  11   6       38.52       26.87     11.18 o 
  -6  11   6        5.82        8.18      2.33 o 
  -5  11   6       12.71        6.56      2.68 o 
  -4  11   6       16.92       19.23      5.16 o 
  -3  11   6        1.40        1.19      1.81 o 
  -2  11   6        3.21        2.83      1.65 o 
  -1  11   6      866.34      852.00     10.39 o 
   0  11   6      233.13      223.24      3.82 o 
   1  11   6      354.12      369.40      7.77 o 
   2  11   6      234.02      247.71      4.75 o 
   3  11   6       59.23       56.77      3.87 o 
   4  11   6       13.86       14.85      3.45 o 
   5  11   6       24.69       24.40      6.09 o 
   6  11   6      131.32      146.48      8.04 o 
   7  11   6       59.16       50.98     15.85 o 
  -7  12   6        3.19        1.42      2.26 o 
  -6  12   6       40.62       37.26      3.60 o 
  -5  12   6        0.23        2.41      1.92 o 
  -4  12   6      449.64      448.37     15.50 o 
  -3  12   6       67.70       56.66      4.81 o 
  -2  12   6      284.26      264.79     10.84 o 
  -1  12   6      741.52      758.71     14.62 o 
   0  12   6       99.69       95.23      2.92 o 
   1  12   6      355.30      359.37      7.72 o 
   2  12   6      486.39      470.07     12.59 o 
   3  12   6      328.83      331.53      6.34 o 
   4  12   6        0.27        1.29      1.37 o 
   5  12   6       88.62       82.17      5.02 o 
   6  12   6       94.41      110.55      7.94 o 
  -6  13   6       16.17       11.82      3.39 o 
  -5  13   6        8.54        6.34      2.15 o 
  -4  13   6        3.25        2.02      1.58 o 
  -3  13   6       92.25       89.54      4.12 o 
  -2  13   6       37.13       39.25      3.57 o 
  -1  13   6      461.49      460.88     10.53 o 
   0  13   6      256.01      257.03      8.99 o 
   1  13   6      271.86      263.53      5.30 o 
   2  13   6       50.57       47.86      2.84 o 
   3  13   6      589.00      612.78     13.16 o 
   4  13   6      215.24      217.71      6.30 o 
   5  13   6      143.13      159.22      6.36 o 
   6  13   6       20.09       16.33      5.89 o 
  -6  14   6        0.00        2.00      2.95 o 
  -5  14   6        0.18        2.95      1.99 o 
  -4  14   6      410.08      490.85     16.87 o 
  -3  14   6      183.92      179.17      6.80 o 
  -2  14   6       52.81       52.89     15.46 o 
  -1  14   6      193.50      188.26      8.07 o 
   0  14   6       48.60       44.98      9.57 o 
   1  14   6        0.15        1.59      1.83 o 
   2  14   6       74.36       69.07      2.93 o 
   3  14   6      153.92      151.81      4.97 o 
   4  14   6      243.91      274.82      4.87 o 
   5  14   6       82.79       97.98      6.65 o 
  -5  15   6        8.71        6.57      2.90 o 
  -4  15   6        5.47       10.75      5.77 o 
  -3  15   6      115.18      117.91      7.27 o 
  -2  15   6      823.36      769.12     28.19 o 
  -1  15   6      112.33      117.22      8.25 o 
   0  15   6        2.15        2.23      1.64 o 
   1  15   6      118.01      116.11      6.30 o 
   2  15   6        3.11        3.84      1.84 o 
   3  15   6        4.63        5.60      2.11 o 
   4  15   6        0.06        1.45      1.88 o 
  -4  16   6      128.64      150.49      6.70 o 
  -3  16   6        4.94        4.75      3.66 o 
  -2  16   6      482.16      542.92     11.53 o 
  -1  16   6        0.37       -0.28      3.33 o 
   0  16   6       11.95       14.06      4.69 o 
   1  16   6      124.30      133.90      7.09 o 
   2  16   6        1.36        2.83      2.32 o 
   3  16   6       37.55       34.44      8.93 o 
  -2  17   6        7.74        2.97      3.77 o 
  -1  17   6        2.73        1.11      3.43 o 
   0  17   6       71.03       68.29      6.25 o 
   1  17   6        9.14        7.59      2.07 o 
   2  17   6      132.15      123.57      8.44 o 
  -9   1   7      104.78       92.03      5.16 o 
  -8   1   7      941.42     1010.82     55.66 o 
  -7   1   7      313.44      324.32     16.61 o 
  -6   1   7      337.78      358.74     13.15 o 
  -5   1   7       26.83       34.81      7.74 o 
  -4   1   7      105.47      126.74      4.48 o 
  -3   1   7       85.90       73.02      2.50 o 
  -2   1   7      299.77      294.91      7.53 o 
  -1   1   7      751.13      714.88     26.25 o 
   0   1   7      182.19      160.69      3.53 o 
   1   1   7     2978.94     2805.42     66.41 o 
   2   1   7     2383.22     2387.70     35.56 o 
   3   1   7       19.13       24.27      1.49 o 
   4   1   7        3.19        2.34      1.39 o 
   5   1   7      111.97      112.77     10.79 o 
   6   1   7        5.25        3.84      3.77 o 
   7   1   7      120.09      118.32      5.69 o 
   8   1   7      109.82      109.40      9.91 o 
   9   1   7      147.09      150.36      6.21 o 
  -9   2   7       12.82        8.72      4.19 o 
  -8   2   7       32.91       24.82      8.82 o 
  -7   2   7      265.28      286.22     16.35 o 
  -6   2   7       49.93       43.90      3.52 o 
  -5   2   7       27.98       37.04      4.78 o 
  -4   2   7      107.89      109.20      4.87 o 
  -3   2   7        5.06        6.97      1.69 o 
  -2   2   7        8.46        5.71      2.20 o 
  -1   2   7     1586.65     1542.85     24.43 o 
   0   2   7      311.89      355.95      5.88 o 
   1   2   7       79.36       87.91      2.68 o 
   2   2   7      242.03      318.06      7.72 o 
   3   2   7      111.43       95.76      3.58 o 
   4   2   7      196.67      220.23      5.77 o 
   5   2   7       39.80       40.11      5.64 o 
   6   2   7        1.50        1.31      1.88 o 
   7   2   7       98.20       97.32      4.19 o 
   8   2   7      183.21      179.38      9.36 o 
   9   2   7        6.19        7.27      2.40 o 
  -9   3   7       47.43       57.56      5.59 o 
  -8   3   7      306.24      310.94     11.16 o 
  -7   3   7       14.24       16.73      6.61 o 
  -6   3   7      166.07      173.44      4.47 o 
  -5   3   7     1372.76     1497.13     43.63 o 
  -4   3   7        0.05        0.32      1.43 o 
  -3   3   7        3.97        8.79      1.82 o 
  -2   3   7      946.49      987.25     10.07 o 
  -1   3   7      452.98      532.50     22.24 o 
   0   3   7     1880.43     2040.95     39.57 o 
   1   3   7     1389.08     1285.62     19.48 o 
   2   3   7      611.06      679.44     15.48 o 
   3   3   7      951.39     1033.49     29.02 o 
   4   3   7      218.84      230.78      4.71 o 
   5   3   7        2.47        3.83      1.97 o 
   6   3   7       18.74       20.43      5.29 o 
   7   3   7      143.66      131.35      7.15 o 
   8   3   7      333.82      331.80     11.90 o 
   9   3   7       26.04       13.83      3.65 o 
  -9   4   7       23.48       16.62      6.07 o 
  -8   4   7      113.20      105.81      4.90 o 
  -7   4   7       37.46       35.92      7.48 o 
  -6   4   7      857.07      923.61     19.94 o 
  -5   4   7      273.70      281.36      8.62 o 
  -4   4   7      399.42      396.41      8.54 o 
  -3   4   7      157.47      156.42      6.35 o 
  -2   4   7        8.44        7.32      1.22 o 
  -1   4   7      544.82      573.36     16.93 o 
   0   4   7     2755.94     2689.25     19.66 o 
   1   4   7      140.55      191.59      4.30 o 
   2   4   7        4.14        3.26      1.35 o 
   3   4   7      926.16      956.68      9.72 o 
   4   4   7      529.51      572.42     11.84 o 
   5   4   7      193.04      193.80      6.94 o 
   6   4   7       26.36       29.01      7.15 o 
   7   4   7      590.90      607.70     14.05 o 
   8   4   7        9.01        7.98      3.50 o 
  -9   5   7        0.29       -1.13      4.96 o 
  -8   5   7       55.09       49.65      8.25 o 
  -7   5   7      116.86      107.51      3.48 o 
  -6   5   7      323.37      361.09     21.11 o 
  -5   5   7        0.65        0.99      1.00 o 
  -4   5   7      258.91      260.63      5.93 o 
  -3   5   7      440.04      453.20     13.13 o 
  -2   5   7       26.77       28.04      1.23 o 
  -1   5   7      867.15      946.62     13.87 o 
   0   5   7       10.43       12.07      3.04 o 
   1   5   7      310.91      394.19      7.15 o 
   2   5   7       32.73       44.30      1.39 o 
   3   5   7       55.22       55.20      1.67 o 
   4   5   7      319.57      321.26      6.76 o 
   5   5   7        2.94        2.32      1.37 o 
   6   5   7      137.16      137.71      3.94 o 
   7   5   7      379.33      384.87     10.15 o 
   8   5   7       47.65       39.01     12.61 o 
  -9   6   7       62.59       51.68     24.27 o 
  -8   6   7        2.05        3.16      2.70 o 
  -7   6   7       47.50       46.76      3.24 o 
  -6   6   7       78.10       76.55      2.58 o 
  -5   6   7       60.66       67.14      3.02 o 
  -4   6   7        5.61        5.90      1.48 o 
  -3   6   7      106.27      116.81      4.25 o 
  -2   6   7     1298.13     1301.27     16.24 o 
  -1   6   7       33.25       32.18      1.59 o 
   0   6   7     3218.42     3114.47     52.08 o 
   1   6   7        1.57        1.70      0.73 o 
   2   6   7      298.80      345.37      5.79 o 
   3   6   7     1096.96     1100.22     21.37 o 
   4   6   7      175.22      178.26      4.20 o 
   5   6   7      386.69      394.81      6.90 o 
   6   6   7      521.50      540.50     14.03 o 
   7   6   7      123.23      122.69      7.91 o 
   8   6   7      182.20      188.76     10.98 o 
  -9   7   7        6.08        6.18      5.60 o 
  -8   7   7      183.10      191.53     14.12 o 
  -7   7   7       15.94       18.17      4.34 o 
  -6   7   7        5.98        4.90      1.58 o 
  -5   7   7       78.26       80.35      2.74 o 
  -4   7   7      309.89      335.56      7.64 o 
  -3   7   7      165.82      192.89      3.98 o 
  -2   7   7       89.42      103.38      2.42 o 
  -1   7   7       35.51       36.85      2.58 o 
   0   7   7        0.22        2.16      0.78 o 
   1   7   7      124.46      103.17      2.82 o 
   2   7   7      401.53      419.92      6.89 o 
   3   7   7        1.69       -0.16      1.26 o 
   4   7   7        0.12        0.49      0.66 o 
   5   7   7        3.54        3.56      1.19 o 
   6   7   7       35.13       33.14      9.07 o 
   7   7   7        3.62        6.43      2.88 o 
   8   7   7        4.15        1.76      2.33 o 
  -8   8   7      162.80      134.57      7.95 o 
  -7   8   7       47.50       42.69      3.51 o 
  -6   8   7      429.53      435.16      9.88 o 
  -5   8   7      186.78      189.30      4.57 o 
  -4   8   7       73.99       71.35      3.05 o 
  -3   8   7      828.71      848.78     17.85 o 
  -2   8   7     2036.87     1978.23     40.95 o 
  -1   8   7        0.00        0.63      0.84 o 
   0   8   7        0.69        2.42      0.72 o 
   1   8   7      183.42      183.84      3.97 o 
   2   8   7      223.80      237.21      4.30 o 
   3   8   7      288.12      284.66      5.95 o 
   4   8   7      349.19      339.97      6.54 o 
   5   8   7       34.82       35.15      7.04 o 
   6   8   7      256.52      260.75      9.86 o 
   7   8   7       15.72       12.51      5.31 o 
   8   8   7        0.85        2.33      2.15 o 
  -8   9   7       96.36      115.91     10.50 o 
  -7   9   7       84.84       87.25      3.32 o 
  -6   9   7      351.40      340.04      9.58 o 
  -5   9   7       40.74       37.94      8.80 o 
  -4   9   7      112.77      102.14      5.26 o 
  -3   9   7     1168.50     1202.38     16.51 o 
  -2   9   7       18.97       18.77      2.90 o 
  -1   9   7       22.21       19.69      1.48 o 
   0   9   7      238.17      243.07      4.36 o 
   1   9   7      682.95      689.69     12.94 o 
   2   9   7      192.58      197.68      4.48 o 
   3   9   7      123.44      125.83      3.66 o 
   4   9   7       14.37       15.34      3.01 o 
   5   9   7      263.31      252.61     10.13 o 
   6   9   7        5.71        5.49      3.37 o 
   7   9   7       47.71       49.15     15.47 o 
  -8  10   7        4.15        3.61      3.09 o 
  -7  10   7       25.06       21.95      4.83 o 
  -6  10   7       22.92       17.49      4.63 o 
  -5  10   7      553.69      530.72     11.32 o 
  -4  10   7       11.35        6.28      2.58 o 
  -3  10   7       15.07       12.23      2.17 o 
  -2  10   7      155.67      156.72      2.60 o 
  -1  10   7     1425.99     1491.42     27.65 o 
   0  10   7      384.26      398.43      7.25 o 
   1  10   7      635.73      651.71      9.70 o 
   2  10   7       59.11       58.34      2.75 o 
   3  10   7      285.57      278.03      6.20 o 
   4  10   7        0.00        2.23      1.41 o 
   5  10   7        1.71        2.48      1.63 o 
   6  10   7        1.66        0.63      3.73 o 
   7  10   7        0.08        2.12      4.22 o 
  -7  11   7        0.02        0.14      1.48 o 
  -6  11   7       12.64       10.16      2.52 o 
  -5  11   7       12.19       16.15      4.14 o 
  -4  11   7       46.63       56.23      3.19 o 
  -3  11   7        3.88        2.91      1.70 o 
  -2  11   7       57.24       56.47      3.66 o 
  -1  11   7      115.39      116.13      2.64 o 
   0  11   7      217.52      229.40      3.37 o 
   1  11   7      510.22      504.65      8.33 o 
   2  11   7      430.65      434.52      8.94 o 
   3  11   7        2.40        2.63      1.40 o 
   4  11   7      263.61      245.94      6.50 o 
   5  11   7      241.75      244.17      8.63 o 
   6  11   7       23.19       27.57      7.12 o 
   7  11   7       50.65       36.33     13.89 o 
  -7  12   7       10.74        7.27      3.49 o 
  -6  12   7        1.50        2.24      1.25 o 
  -5  12   7        2.38        1.34      2.15 o 
  -4  12   7        0.54        0.27      1.51 o 
  -3  12   7        1.38        2.17      1.73 o 
  -2  12   7        0.59       -0.17      1.87 o 
  -1  12   7      229.28      218.77      3.85 o 
   0  12   7      370.67      366.48      7.98 o 
   1  12   7      355.55      342.34      9.50 o 
   2  12   7       48.24       40.01      5.77 o 
   3  12   7        9.87       10.76      2.37 o 
   4  12   7      114.47      102.40      4.38 o 
   5  12   7       27.89       18.92      4.58 o 
   6  12   7      102.40      106.43     14.22 o 
  -6  13   7       38.25       31.69     10.03 o 
  -5  13   7        3.65        2.65      1.86 o 
  -4  13   7       36.71       27.94      7.74 o 
  -3  13   7      220.77      207.94      6.73 o 
  -2  13   7       14.60       11.82      3.43 o 
  -1  13   7      165.09      170.02      7.69 o 
   0  13   7       93.05       89.37      3.60 o 
   1  13   7       99.35       89.77      2.76 o 
   2  13   7      235.43      232.18      6.64 o 
   3  13   7      313.75      323.03      7.50 o 
   4  13   7      827.43      976.22     23.52 o 
   5  13   7       38.71       37.78      8.48 o 
  -6  14   7      105.86      118.36      7.48 o 
  -5  14   7        1.23        3.26      1.80 o 
  -4  14   7        0.03        2.97      1.45 o 
  -3  14   7       32.09       33.63      3.23 o 
  -2  14   7      305.11      302.75     12.32 o 
  -1  14   7       51.64       44.36      8.58 o 
   0  14   7      562.17      583.65     11.85 o 
   1  14   7        0.93        3.30      1.58 o 
   2  14   7       30.04       32.00      2.52 o 
   3  14   7       92.64       90.71      4.98 o 
   4  14   7       36.12       41.46      4.85 o 
   5  14   7       12.15       11.73      3.46 o 
  -5  15   7        9.00        9.49      4.02 o 
  -4  15   7       40.36       39.79      5.45 o 
  -3  15   7       64.06       50.13     18.25 o 
  -2  15   7      245.07      240.47     12.03 o 
  -1  15   7        6.84        3.87      2.78 o 
   0  15   7        0.59        1.33      1.53 o 
   1  15   7       37.12       36.19      6.63 o 
   2  15   7       44.37       36.53      8.85 o 
   3  15   7      345.61      408.90     13.27 o 
   4  15   7       33.68       18.93      4.97 o 
  -4  16   7      148.13      173.39      8.00 o 
  -3  16   7      263.16      269.20     11.24 o 
  -2  16   7      281.17      266.54     16.48 o 
  -1  16   7       10.85       11.99      4.38 o 
   0  16   7        2.72        4.63      1.90 o 
   1  16   7        0.18        3.68      1.75 o 
   2  16   7       14.31       10.98      3.81 o 
   3  16   7        8.46        8.77      2.36 o 
  -2  17   7        0.02        5.43      3.19 o 
  -1  17   7        9.25       11.85      5.54 o 
   0  17   7        0.93       -0.07      3.37 o 
   1  17   7      147.52      149.68      5.38 o 
  -9   0   8      109.06      115.67      6.79 o 
  -8   0   8        8.53        9.95      3.59 o 
  -7   0   8      652.95      715.24     37.94 o 
  -6   0   8      216.82      230.77      8.14 o 
  -5   0   8       18.21       25.59     10.21 o 
  -4   0   8        7.79        5.77      2.13 o 
  -3   0   8       16.96       10.24      4.49 o 
  -2   0   8      132.58      112.33      5.65 o 
  -1   0   8     4470.80     4137.89     40.74 o 
   0   0   8      927.00     1004.60     11.45 o 
   1   0   8        4.64       14.66      5.32 o 
   2   0   8      249.49      281.70     10.07 o 
   3   0   8      148.98      143.98      9.67 o 
   4   0   8      369.06      404.98     17.51 o 
   5   0   8       32.35       44.60      3.48 o 
   6   0   8       73.36       61.07      4.17 o 
   7   0   8        1.83        2.63      2.03 o 
   8   0   8        9.44        8.06      3.75 o 
   9   0   8        0.35        2.03      2.67 o 
  -9   1   8       12.12        9.70      4.70 o 
  -8   1   8       35.02       31.50      6.12 o 
  -7   1   8       27.18       29.32      6.55 o 
  -6   1   8       32.62       37.95      5.20 o 
  -5   1   8        3.96        6.52      2.13 o 
  -4   1   8      320.84      314.84      8.14 o 
  -3   1   8      514.33      505.15     17.67 o 
  -2   1   8      486.08      525.56     24.89 o 
  -1   1   8      166.30      205.51      6.17 o 
   0   1   8      410.09      412.24      9.89 o 
   1   1   8      198.60      193.77      6.84 o 
   2   1   8      813.49      731.68     10.01 o 
   3   1   8      381.57      432.23     12.69 o 
   4   1   8      101.90      125.28      5.51 o 
   5   1   8      304.88      303.31     15.03 o 
   6   1   8        7.13        8.72      4.51 o 
   7   1   8       74.52       70.26      3.31 o 
   8   1   8      221.83      230.81     12.42 o 
   9   1   8        1.67        5.26      4.62 o 
  -9   2   8       69.27       61.73      3.95 o 
  -8   2   8        0.10        2.70      1.74 o 
  -7   2   8       29.33       30.51      8.82 o 
  -6   2   8       32.61       32.05      7.77 o 
  -5   2   8      463.31      468.93     14.31 o 
  -4   2   8      124.71      130.69      9.00 o 
  -3   2   8      154.52      168.44      4.10 o 
  -2   2   8      103.52      117.85      3.34 o 
  -1   2   8     1762.46     1743.17     35.06 o 
   0   2   8      511.06      545.46     10.96 o 
   1   2   8     1462.83     1442.42     21.21 o 
   2   2   8      211.76      221.47      6.17 o 
   3   2   8        7.57        7.01      1.40 o 
   4   2   8      367.08      365.50     11.48 o 
   5   2   8        0.79        2.62      1.49 o 
   6   2   8       15.24       15.79      4.79 o 
   7   2   8       45.38       36.16     10.54 o 
   8   2   8       58.91       48.56      7.36 o 
  -9   3   8      133.53      129.56      9.37 o 
  -8   3   8       18.93       20.67      4.44 o 
  -7   3   8      415.33      423.90     11.46 o 
  -6   3   8      917.50      977.37     25.09 o 
  -5   3   8        0.04        3.58      2.58 o 
  -4   3   8       43.31       46.86      3.50 o 
  -3   3   8       64.84       70.65      1.87 o 
  -2   3   8     1279.94     1211.12     11.56 o 
  -1   3   8      637.57      690.29      7.45 o 
   0   3   8     1331.59     1310.12     10.61 o 
   1   3   8     4609.51     4817.81     47.76 o 
   2   3   8      237.06      225.11      5.47 o 
   3   3   8      184.25      195.01      5.76 o 
   4   3   8       65.15       72.27      3.12 o 
   5   3   8     1112.43     1210.23     38.65 o 
   6   3   8      543.87      580.20     21.62 o 
   7   3   8      223.64      225.68      7.86 o 
   8   3   8        3.52        3.43      1.74 o 
  -9   4   8      213.94      193.60     11.43 o 
  -8   4   8       35.89       27.18      7.86 o 
  -7   4   8      176.52      186.29      5.29 o 
  -6   4   8      174.57      187.82      6.71 o 
  -5   4   8       24.11       29.64      7.14 o 
  -4   4   8      178.01      172.54      4.99 o 
  -3   4   8       23.11       21.03      1.42 o 
  -2   4   8      712.42      798.81     18.49 o 
  -1   4   8     1887.07     1898.52     28.12 o 
   0   4   8     2368.72     2430.78     30.90 o 
   1   4   8       69.57       71.21      2.45 o 
   2   4   8        0.91        6.39      1.42 o 
   3   4   8      541.92      547.84     10.11 o 
   4   4   8        7.64        8.24      1.69 o 
   5   4   8      217.14      229.06      6.99 o 
   6   4   8       48.17       38.48      6.30 o 
   7   4   8       94.68       90.24      4.45 o 
   8   4   8      237.75      253.05      6.57 o 
  -9   5   8       81.39       73.72      6.90 o 
  -8   5   8        2.20        1.18      1.41 o 
  -7   5   8      153.85      150.10      5.42 o 
  -6   5   8      496.26      517.02     18.66 o 
  -5   5   8       97.05       83.96      2.83 o 
  -4   5   8      382.69      373.21     10.08 o 
  -3   5   8      358.00      361.06      7.18 o 
  -2   5   8      182.92      195.93      6.89 o 
  -1   5   8      187.65      203.84      4.36 o 
   0   5   8       37.12       37.25      3.61 o 
   1   5   8      365.27      371.55      5.76 o 
   2   5   8        0.45        0.69      0.64 o 
   3   5   8      493.56      489.20      9.49 o 
   4   5   8      753.77      732.79     11.86 o 
   5   5   8        4.72        7.63      1.46 o 
   6   5   8       49.94       42.19      4.17 o 
   7   5   8      622.90      658.22     15.52 o 
   8   5   8       26.46       28.17      8.38 o 
  -9   6   8       18.91        9.27      7.08 o 
  -8   6   8      303.60      283.19     10.47 o 
  -7   6   8      185.49      182.67      5.95 o 
  -6   6   8      135.38      144.88      3.51 o 
  -5   6   8       30.83       29.49      1.95 o 
  -4   6   8      252.36      258.51      7.16 o 
  -3   6   8      169.24      161.41      3.93 o 
  -2   6   8     2651.01     2476.29     42.03 o 
  -1   6   8      190.66      175.11      4.48 o 
   0   6   8       42.74       42.40      1.81 o 
   1   6   8      309.26      309.77      3.44 o 
   2   6   8        0.00        0.79      0.64 o 
   3   6   8        0.66        1.51      0.85 o 
   4   6   8        0.04        0.82      1.01 o 
   5   6   8        2.46        1.88      0.85 o 
   6   6   8      276.44      259.92      8.52 o 
   7   6   8      500.35      522.83     17.60 o 
   8   6   8      166.00      169.62     13.08 o 
  -8   7   8        7.35        5.45      3.46 o 
  -7   7   8       36.62       29.24      7.17 o 
  -6   7   8        5.35        3.93      1.22 o 
  -5   7   8      155.15      150.86      3.85 o 
  -4   7   8       66.10       67.66      2.32 o 
  -3   7   8       66.97       75.33      2.86 o 
  -2   7   8      338.38      334.56      6.18 o 
  -1   7   8      353.56      405.63      8.20 o 
   0   7   8      325.15      323.79      5.59 o 
   1   7   8      124.49      134.88      3.26 o 
   2   7   8      208.96      219.17      3.92 o 
   3   7   8      515.56      533.39      9.25 o 
   4   7   8       77.06       68.43      2.26 o 
   5   7   8     1455.33     1539.80     15.18 o 
   6   7   8       45.34       47.29     15.96 o 
   7   7   8        1.68        4.65      2.43 o 
   8   7   8      111.21      116.85      8.88 o 
  -8   8   8        6.35        5.31      2.48 o 
  -7   8   8       41.63       43.60      3.75 o 
  -6   8   8      207.28      202.32      5.86 o 
  -5   8   8      386.00      417.09      8.95 o 
  -4   8   8      191.90      200.50      4.06 o 
  -3   8   8      674.85      672.63     12.32 o 
  -2   8   8      139.76      142.92      3.68 o 
  -1   8   8      603.89      582.46     11.04 o 
   0   8   8       49.18       42.23      1.75 o 
   1   8   8      692.84      643.31     15.59 o 
   2   8   8      763.68      734.99     11.87 o 
   3   8   8      147.96      149.97      2.80 o 
   4   8   8      212.41      209.96      4.75 o 
   5   8   8        0.01        0.82      2.37 o 
   6   8   8       10.40       13.92      3.83 o 
   7   8   8        0.24        3.30      2.46 o 
  -8   9   8        4.23        4.98      3.34 o 
  -7   9   8       84.10       85.46      4.16 o 
  -6   9   8      163.32      162.01      6.94 o 
  -5   9   8        5.86        8.50      3.28 o 
  -4   9   8      201.15      197.36      6.25 o 
  -3   9   8     1523.21     1606.14     22.92 o 
  -2   9   8      415.04      429.83      7.53 o 
  -1   9   8     1010.27     1037.74     16.04 o 
   0   9   8      352.39      362.43      7.20 o 
   1   9   8      287.87      272.35      5.94 o 
   2   9   8      196.71      204.94      3.15 o 
   3   9   8      116.87      101.63      2.90 o 
   4   9   8        4.95        5.17      1.75 o 
   5   9   8      102.24       99.36      5.78 o 
   6   9   8       28.05       22.55      4.77 o 
   7   9   8       29.80       18.31      7.69 o 
  -8  10   8       10.64       15.70      5.17 o 
  -7  10   8        0.25        1.14      1.46 o 
  -6  10   8       11.29        7.44      2.79 o 
  -5  10   8       22.81       26.71      6.06 o 
  -4  10   8       56.09       54.41     10.95 o 
  -3  10   8      695.29      724.01     17.71 o 
  -2  10   8      641.23      633.41      8.53 o 
  -1  10   8      696.73      721.53      9.19 o 
   0  10   8      123.54      127.07      2.47 o 
   1  10   8      163.68      155.45      3.19 o 
   2  10   8     1072.39     1100.29     16.37 o 
   3  10   8      100.25       95.29      2.87 o 
   4  10   8      126.05      112.35      3.61 o 
   5  10   8       86.54       98.01      5.83 o 
   6  10   8        0.23       -2.15      3.59 o 
   7  10   8       19.44       25.68      7.72 o 
  -7  11   8        3.92        4.50      2.36 o 
  -6  11   8       31.38       32.05      7.38 o 
  -5  11   8      174.38      162.56      6.18 o 
  -4  11   8       54.23       55.58      3.24 o 
  -3  11   8        0.95        1.06      2.73 o 
  -2  11   8       73.38       68.54      3.03 o 
  -1  11   8       66.17       59.04      2.05 o 
   0  11   8       33.67       30.86      2.07 o 
   1  11   8      365.97      369.41      8.00 o 
   2  11   8        0.89        3.35      2.10 o 
   3  11   8       34.39       36.16      3.32 o 
   4  11   8      116.94      110.48      3.86 o 
   5  11   8        8.45        8.64      2.98 o 
   6  11   8       17.58       17.95      4.28 o 
  -7  12   8       49.81       25.06      9.45 o 
  -6  12   8       25.84       37.18      6.28 o 
  -5  12   8      235.16      218.79      7.72 o 
  -4  12   8       12.38        7.77      2.57 o 
  -3  12   8       47.09       48.67      8.01 o 
  -2  12   8       16.93       17.73      3.14 o 
  -1  12   8       67.45       68.83      1.94 o 
   0  12   8        6.85        4.72      1.70 o 
   1  12   8     1015.65     1110.86     27.70 o 
   2  12   8      538.05      561.39     11.21 o 
   3  12   8        0.41        2.49      1.78 o 
   4  12   8      276.28      286.83      7.03 o 
   5  12   8      440.02      474.69      7.97 o 
   6  12   8        9.28        3.60      3.19 o 
  -6  13   8       61.50       81.18      6.03 o 
  -5  13   8        0.06        2.81      2.28 o 
  -4  13   8       84.50       80.26      4.97 o 
  -3  13   8       12.00       15.57      3.39 o 
  -2  13   8      364.60      357.18     10.35 o 
  -1  13   8       15.05       15.11      3.50 o 
   0  13   8      236.69      220.69      6.10 o 
   1  13   8        4.67        4.97      1.82 o 
   2  13   8       45.14       45.71      3.17 o 
   3  13   8       20.16       18.32      3.07 o 
   4  13   8        4.20        2.31      1.73 o 
   5  13   8      125.32      131.32      5.51 o 
  -5  14   8       48.35       55.62      4.75 o 
  -4  14   8       30.73       24.66      8.55 o 
  -3  14   8        5.71        5.29      3.14 o 
  -2  14   8      170.13      184.83      8.49 o 
  -1  14   8       69.25       71.56      3.66 o 
   0  14   8       60.90       68.69      7.17 o 
   1  14   8       17.79       18.52      4.06 o 
   2  14   8        4.35        5.76      1.87 o 
   3  14   8      107.91      107.31      5.15 o 
   4  14   8       56.15       54.69      3.93 o 
  -4  15   8        8.03        5.23      3.14 o 
  -3  15   8       14.13       12.76      4.20 o 
  -2  15   8      274.38      294.45     13.88 o 
  -1  15   8       81.72       89.71      4.37 o 
   0  15   8       44.57       38.62      9.02 o 
   1  15   8        9.17       12.06      3.66 o 
   2  15   8      214.41      230.71      5.68 o 
   3  15   8        9.45       19.72      4.31 o 
   4  15   8       16.99       15.56      4.66 o 
  -3  16   8      329.51      336.43     18.63 o 
  -2  16   8        1.18        2.17      2.93 o 
  -1  16   8       10.10        4.97      4.05 o 
   0  16   8       14.13       13.21      3.31 o 
   1  16   8       30.75       28.45      5.93 o 
   2  16   8      282.85      349.20     12.35 o 
  -1  17   8       11.73        6.50      4.88 o 
   0  17   8        5.96        7.14      2.75 o 
  -9   1   9        5.13        3.05      3.21 o 
  -8   1   9        1.18       -0.16      2.10 o 
  -7   1   9       68.61       79.08      4.07 o 
  -6   1   9        3.24        4.12      2.79 o 
  -5   1   9       23.20       22.11      6.47 o 
  -4   1   9      117.86      118.99      6.81 o 
  -3   1   9     2834.61     2904.75     34.67 o 
  -2   1   9       45.92       43.31      3.13 o 
   0   1   9        9.03        2.38      1.51 o 
   1   1   9      158.28      139.39      6.33 o 
   2   1   9      158.78      187.92      6.01 o 
   3   1   9       48.03       55.49      2.43 o 
   4   1   9      200.58      199.77      7.70 o 
   5   1   9        0.00        1.44      1.35 o 
   6   1   9        7.47       11.92      3.06 o 
   7   1   9       12.34       11.67      4.00 o 
   8   1   9       83.78       84.67      5.99 o 
  -9   2   9        1.84        2.42      2.66 o 
  -8   2   9        7.97        5.83      2.39 o 
  -7   2   9       23.40       23.98      6.18 o 
  -6   2   9       34.94       36.03     10.10 o 
  -5   2   9      155.33      170.28     11.14 o 
  -4   2   9      278.76      327.48     10.21 o 
  -3   2   9      304.52      280.14      8.53 o 
  -2   2   9       69.61      100.07      3.63 o 
  -1   2   9      171.59      195.95      4.74 o 
   0   2   9     3014.77     3132.96     53.57 o 
   1   2   9      384.09      467.92      9.31 o 
   2   2   9      102.12       97.04      2.87 o 
   3   2   9       22.19       19.64      3.54 o 
   4   2   9      125.16      121.63      5.35 o 
   5   2   9      271.77      288.93      9.35 o 
   6   2   9      129.71      125.75      7.13 o 
   7   2   9      124.57      117.28      6.72 o 
   8   2   9       27.89       31.20      6.42 o 
  -9   3   9      130.23      119.52      7.36 o 
  -8   3   9      212.28      217.33      8.18 o 
  -7   3   9      221.89      193.75      5.35 o 
  -6   3   9      270.62      297.31      8.77 o 
  -5   3   9       56.40       56.73      3.45 o 
  -4   3   9      140.68      130.70      5.61 o 
  -3   3   9        0.53        2.21      0.77 o 
  -2   3   9     1359.27     1402.87     14.68 o 
  -1   3   9      370.81      399.26      9.06 o 
   0   3   9      330.10      358.95      8.19 o 
   1   3   9      155.40      129.75      4.51 o 
   2   3   9        0.67       -0.30      1.15 o 
   3   3   9       26.65       25.49      1.60 o 
   4   3   9       22.38       23.11      1.63 o 
   5   3   9      371.04      392.54     15.00 o 
   6   3   9       54.32       47.12      4.56 o 
   7   3   9      378.59      399.44     31.74 o 
   8   3   9       13.72       10.93      3.21 o 
  -9   4   9       10.24       11.39      4.11 o 
  -8   4   9       46.49       49.76      5.02 o 
  -7   4   9        3.12        6.02      2.58 o 
  -6   4   9      235.30      233.89      7.93 o 
  -5   4   9      599.33      623.96     16.70 o 
  -4   4   9       87.90       92.16      3.19 o 
  -3   4   9       17.95       19.79      2.59 o 
  -2   4   9       50.89       61.30      2.68 o 
  -1   4   9      635.93      665.87      7.21 o 
   0   4   9       94.56      112.26      3.88 o 
   1   4   9      214.75      244.93      5.99 o 
   2   4   9       46.86       45.52      2.58 o 
   3   4   9     1769.44     1740.48     40.66 o 
   4   4   9      212.62      222.72      3.03 o 
   5   4   9     1661.40     1717.97     41.57 o 
   6   4   9     1028.99      976.20     19.64 o 
   7   4   9      409.51      419.99     11.33 o 
   8   4   9        2.96        1.42      1.93 o 
  -9   5   9        2.29        3.31      2.70 o 
  -8   5   9      644.97      647.18     20.95 o 
  -7   5   9      347.44      347.13     16.51 o 
  -6   5   9        5.77        5.41      2.06 o 
  -5   5   9       91.76       98.59      3.26 o 
  -4   5   9      265.90      280.52     12.23 o 
  -3   5   9      367.84      391.77      6.88 o 
  -2   5   9       78.80       75.09      2.53 o 
  -1   5   9       28.51       22.79      1.64 o 
   0   5   9       78.71       74.75      2.18 o 
   1   5   9       88.46       78.86      2.65 o 
   2   5   9      401.31      427.16      7.77 o 
   3   5   9        0.90        2.17      0.67 o 
   4   5   9       19.60       30.05      2.48 o 
   5   5   9      433.48      407.15     10.39 o 
   6   5   9        0.48        1.94      1.40 o 
   7   5   9      229.26      266.89     13.76 o 
   8   5   9        1.07        3.33      2.61 o 
  -9   6   9       37.68       38.50     19.87 o 
  -8   6   9      212.36      205.83      9.75 o 
  -7   6   9      202.94      229.32      8.63 o 
  -6   6   9       18.33       19.85      4.84 o 
  -5   6   9      305.76      323.18      6.80 o 
  -4   6   9        8.91        7.36      1.68 o 
  -3   6   9      398.16      428.90      9.61 o 
  -2   6   9       14.65       11.88      2.23 o 
  -1   6   9      644.72      618.24     10.49 o 
   0   6   9       17.47       17.03      3.34 o 
   1   6   9       27.43       29.05      1.55 o 
   2   6   9      146.91      151.90      4.09 o 
   3   6   9      324.81      329.81      7.54 o 
   4   6   9       30.58       19.50      2.96 o 
   5   6   9       11.05        5.84      1.38 o 
   6   6   9       47.31       46.62      3.35 o 
   7   6   9       14.33        9.63      4.20 o 
   8   6   9       12.40       11.45      4.60 o 
  -8   7   9       16.22       15.22      5.90 o 
  -7   7   9       56.91       57.12      3.73 o 
  -6   7   9        9.72       11.56      2.33 o 
  -5   7   9        2.96        3.38      1.20 o 
  -4   7   9       11.46       11.58      2.73 o 
  -3   7   9        4.26        4.65      1.32 o 
  -2   7   9     1093.52     1054.45     21.78 o 
  -1   7   9        1.21        2.56      1.24 o 
   0   7   9       47.65       49.88      1.75 o 
   1   7   9      743.36      760.70     14.51 o 
   2   7   9      181.41      179.94      4.43 o 
   3   7   9      197.36      192.44      2.98 o 
   4   7   9      138.32      125.09      2.75 o 
   5   7   9      100.79       75.88      5.59 o 
   6   7   9       39.37       43.52     10.75 o 
   7   7   9       60.60       71.09     10.71 o 
  -8   8   9      133.19      136.94     10.95 o 
  -7   8   9       30.32       26.93      7.09 o 
  -6   8   9      275.08      293.86      7.93 o 
  -5   8   9       53.83       56.72      2.75 o 
  -4   8   9       68.27       59.93      2.78 o 
  -3   8   9     1026.13     1084.37     18.61 o 
  -2   8   9       13.84       15.57      2.30 o 
  -1   8   9      210.54      212.18      4.07 o 
   0   8   9        3.48        5.74      1.14 o 
   1   8   9      232.96      254.03      5.73 o 
   2   8   9        0.55        0.48      0.80 o 
   3   8   9      349.54      362.85      6.47 o 
   4   8   9        3.04        3.64      1.58 o 
   5   8   9       29.12       25.33      7.08 o 
   6   8   9       39.94       27.92      8.51 o 
   7   8   9       13.66        6.32      4.10 o 
  -8   9   9       39.32       23.82     11.27 o 
  -7   9   9       59.61       57.44      5.45 o 
  -6   9   9       97.90      110.44      4.41 o 
  -5   9   9      253.04      260.41      7.80 o 
  -4   9   9     1459.20     1599.46     28.38 o 
  -3   9   9      848.81      896.40     13.21 o 
  -2   9   9       48.40       49.40      2.13 o 
  -1   9   9      682.84      718.07     15.07 o 
   0   9   9      323.12      322.19      4.98 o 
   1   9   9       54.10       54.21      1.86 o 
   2   9   9      751.44      754.68     10.53 o 
   3   9   9      209.72      233.65      5.14 o 
   4   9   9      130.68      134.59      5.02 o 
   5   9   9       93.45       99.55      5.26 o 
   6   9   9       24.18       23.08      7.02 o 
   7   9   9        0.02        1.60      2.60 o 
  -7  10   9        3.27        2.62      1.97 o 
  -6  10   9       15.94       17.60      4.99 o 
  -5  10   9      128.09      112.66      4.09 o 
  -4  10   9       30.49       33.54      4.73 o 
  -3  10   9       30.62       25.42      2.75 o 
  -2  10   9       47.61       51.44      2.30 o 
  -1  10   9       11.23       11.10      1.92 o 
   0  10   9     1473.48     1596.17     34.07 o 
   1  10   9      760.17      783.41     13.27 o 
   2  10   9       68.62       63.04      3.20 o 
   3  10   9      715.99      678.12     18.44 o 
   4  10   9       89.52       85.78      3.80 o 
   5  10   9       76.39       85.80      3.76 o 
   6  10   9      138.78      147.53      8.85 o 
  -7  11   9       34.93       20.44      6.98 o 
  -6  11   9       10.31        8.99      3.73 o 
  -5  11   9      142.54      132.47      5.13 o 
  -4  11   9       73.76       67.83      3.61 o 
  -3  11   9        2.06        6.11      1.75 o 
  -2  11   9      518.49      514.06     11.94 o 
  -1  11   9      123.32      119.42      2.76 o 
   0  11   9       74.17       73.86      2.16 o 
   1  11   9       64.41       60.45      3.29 o 
   2  11   9      233.77      253.91      5.28 o 
   3  11   9       13.39       14.55      3.16 o 
   4  11   9        2.98        2.34      1.35 o 
   5  11   9        2.19        3.30      1.79 o 
   6  11   9       16.85       21.08      7.12 o 
  -6  12   9        6.88        8.01      2.22 o 
  -5  12   9       47.60       51.73      3.42 o 
  -4  12   9        0.29        3.00      3.36 o 
  -3  12   9       16.13       11.35      2.95 o 
  -2  12   9       24.87       24.59      4.81 o 
  -1  12   9       14.95       16.72      3.18 o 
   0  12   9       46.82       37.89      2.56 o 
   1  12   9      285.02      295.34      6.37 o 
   2  12   9      114.53      122.89      4.83 o 
   3  12   9       70.50       75.14      3.02 o 
   4  12   9       32.27       28.67      5.12 o 
   5  12   9      100.80      114.63      5.80 o 
  -6  13   9        2.20        5.09      2.88 o 
  -5  13   9       26.24       19.10      5.06 o 
  -4  13   9       13.12       11.25      3.27 o 
  -3  13   9        0.60        2.51      1.43 o 
  -2  13   9      171.59      179.06      5.33 o 
  -1  13   9       26.07       27.09      6.69 o 
   0  13   9       36.55       40.58      2.67 o 
   1  13   9        5.28        3.86      1.46 o 
   2  13   9       27.78       31.36      2.66 o 
   3  13   9       56.37       65.83      3.74 o 
   4  13   9       37.29       35.63      8.22 o 
   5  13   9        6.90        6.82      2.82 o 
  -5  14   9       12.68        6.94      3.43 o 
  -4  14   9       45.42       48.50      4.86 o 
  -3  14   9       62.24       57.51      6.10 o 
  -2  14   9        4.01        5.05      3.43 o 
  -1  14   9       87.93       98.38     10.23 o 
   0  14   9      157.06      153.00      6.37 o 
   1  14   9       10.60       12.85      2.79 o 
   2  14   9       98.57      105.55      5.20 o 
   3  14   9       22.41       22.47      5.90 o 
   4  14   9       20.68       25.40      5.89 o 
  -4  15   9       47.27       37.13     13.40 o 
  -3  15   9        0.01        1.48      3.60 o 
  -2  15   9       34.18       29.46     12.04 o 
  -1  15   9        2.97        2.37      2.15 o 
   0  15   9       48.59       41.07      6.48 o 
   1  15   9        1.29        1.39      2.03 o 
   2  15   9        5.39        1.35      2.08 o 
   3  15   9      156.65      167.11      9.39 o 
  -3  16   9        0.99       -0.73      4.43 o 
  -2  16   9        0.00        6.18      3.18 o 
  -1  16   9        0.86        1.13      3.76 o 
   0  16   9       28.65       35.46      9.00 o 
   1  16   9       26.84       25.09      7.12 o 
   2  16   9        2.57        4.16      2.00 o 
  -9   0  10        0.95       -0.18      4.14 o 
  -8   0  10      164.87      209.03     13.12 o 
  -7   0  10      107.17      122.44      7.42 o 
  -6   0  10      301.34      322.69     15.15 o 
  -5   0  10      105.99      111.12      6.75 o 
  -4   0  10       60.21       40.10      3.24 o 
  -3   0  10      415.58      466.89     16.29 o 
  -2   0  10      108.27      116.92      5.63 o 
  -1   0  10     1262.51     1548.58     26.88 o 
   0   0  10     1319.62     1307.75     24.23 o 
   1   0  10      107.19      114.57      5.24 o 
   2   0  10      427.78      353.00     12.20 o 
   3   0  10     1103.81     1105.60     46.00 o 
   4   0  10        4.30        4.25      2.09 o 
   5   0  10      117.79       94.07      6.35 o 
   6   0  10       49.03       50.07     14.94 o 
   7   0  10       12.25       15.25      4.71 o 
   8   0  10       32.39       24.21      7.95 o 
  -9   1  10       42.30       32.61     11.77 o 
  -8   1  10       13.47       11.29      3.83 o 
  -7   1  10      146.22      155.80      5.71 o 
  -6   1  10       88.31       91.68      4.57 o 
  -5   1  10       18.88       21.40      5.03 o 
  -4   1  10        0.05       -0.96      2.31 o 
  -3   1  10      103.44      110.67      4.61 o 
  -2   1  10       60.02       64.98      3.90 o 
  -1   1  10      378.57      428.03      8.20 o 
   0   1  10      355.97      385.80      6.63 o 
   1   1  10        2.02        7.41      1.73 o 
   2   1  10       29.17       32.47      1.96 o 
   3   1  10       94.99       76.34      3.46 o 
   4   1  10      542.14      558.27     12.82 o 
   5   1  10      101.24      113.32      4.14 o 
   6   1  10       22.96       23.22      4.29 o 
   7   1  10        1.47        2.45      1.62 o 
   8   1  10        7.22        6.50      2.40 o 
  -9   2  10       18.21       10.61      4.19 o 
  -8   2  10      116.99      120.91     10.45 o 
  -7   2  10        4.61        4.99      2.85 o 
  -6   2  10       17.19       20.13      5.24 o 
  -5   2  10      344.24      366.79      8.77 o 
  -4   2  10      627.77      646.45     19.81 o 
  -3   2  10     2230.86     2294.81     82.62 o 
  -2   2  10        3.74        4.12      1.75 o 
  -1   2  10      680.17      699.64      8.28 o 
   0   2  10      170.19      147.76      3.89 o 
   1   2  10       19.24       22.44      2.07 o 
   2   2  10      180.28      201.24      5.12 o 
   3   2  10      461.36      501.35     14.92 o 
   4   2  10      463.31      496.37     21.63 o 
   5   2  10      429.47      447.47     12.63 o 
   6   2  10      303.48      290.85     10.90 o 
   7   2  10       46.38       42.98      4.93 o 
   8   2  10       78.84       75.41      5.52 o 
  -9   3  10       29.89       28.58      9.27 o 
  -8   3  10       18.23       18.07      5.05 o 
  -7   3  10        2.67        5.22      3.33 o 
  -6   3  10       14.33       14.00      3.35 o 
  -5   3  10       39.94       43.98      3.85 o 
  -4   3  10       26.09       27.28      7.17 o 
  -3   3  10      369.35      378.58      7.72 o 
  -2   3  10        0.18        2.42      1.60 o 
  -1   3  10     1107.03     1131.12     18.66 o 
   0   3  10        9.50        2.83      1.03 o 
   1   3  10      581.32      589.79      8.45 o 
   2   3  10      397.09      419.12      9.70 o 
   3   3  10        0.06        3.51      1.37 o 
   4   3  10      128.68      123.76      6.08 o 
   5   3  10      390.88      389.53     10.87 o 
   6   3  10        0.24        2.38      2.67 o 
   7   3  10      112.94      109.09      5.34 o 
   8   3  10       96.79       92.41      4.95 o 
  -9   4  10       15.48        9.84      5.33 o 
  -8   4  10      181.08      179.34     11.83 o 
  -7   4  10       60.44       55.41      5.79 o 
  -6   4  10        9.20       10.24      2.58 o 
  -5   4  10       27.54       32.93      6.98 o 
  -4   4  10        1.63        2.44      1.59 o 
  -3   4  10      188.12      215.18      5.58 o 
  -2   4  10      153.78      161.52      3.83 o 
  -1   4  10      944.77      938.96     35.44 o 
   0   4  10       42.15       38.58      1.73 o 
   1   4  10        7.03        5.04      2.05 o 
   2   4  10       92.79      105.74      3.24 o 
   3   4  10      527.73      502.94     18.11 o 
   4   4  10      464.36      468.41     10.02 o 
   5   4  10      586.57      626.95     24.12 o 
   6   4  10       31.53       32.26      5.75 o 
   7   4  10      172.49      178.22      7.75 o 
   8   4  10        1.24        0.37      1.20 o 
  -9   5  10      168.40      152.58      5.74 o 
  -8   5  10       12.60        9.19      3.14 o 
  -7   5  10      117.66      127.74      5.77 o 
  -6   5  10       99.57       93.04      5.55 o 
  -5   5  10      538.98      560.95     10.11 o 
  -4   5  10      958.01      975.59     22.05 o 
  -3   5  10       43.41       43.41      2.25 o 
  -2   5  10      503.13      524.58      9.39 o 
  -1   5  10      173.26      176.57      4.51 o 
   0   5  10      145.65      177.22      4.14 o 
   1   5  10       38.36       31.99      2.05 o 
   2   5  10      933.85      960.31     23.24 o 
   3   5  10      475.92      491.42      9.13 o 
   4   5  10       68.93       52.34      2.07 o 
   5   5  10      492.29      494.46     14.97 o 
   6   5  10      373.42      370.60      8.98 o 
   7   5  10      552.73      576.97     19.49 o 
   8   5  10       86.70       81.45     10.31 o 
  -8   6  10      130.26      123.18     14.13 o 
  -7   6  10        8.44        5.59      2.28 o 
  -6   6  10      113.32      128.60      6.24 o 
  -5   6  10      141.60      140.90      4.79 o 
  -4   6  10        2.15        3.73      1.87 o 
  -3   6  10      353.18      361.80     12.29 o 
  -2   6  10      380.12      341.57      7.53 o 
  -1   6  10       77.42       70.05      3.21 o 
   0   6  10       30.10       33.45      1.64 o 
   1   6  10      410.22      423.09      9.72 o 
   2   6  10       14.30       16.96      2.82 o 
   3   6  10       32.06       36.79      2.00 o 
   4   6  10      182.19      175.49      3.38 o 
   5   6  10       28.23       18.57      3.68 o 
   6   6  10      242.52      247.39     14.91 o 
   7   6  10      384.49      387.02      8.93 o 
  -8   7  10      196.96      179.58     10.23 o 
  -7   7  10        8.51        5.72      1.62 o 
  -6   7  10      230.53      246.93      8.23 o 
  -5   7  10      353.44      348.21     12.95 o 
  -4   7  10     1273.12     1414.02     33.52 o 
  -3   7  10      108.21      104.22      2.86 o 
  -2   7  10       83.45       75.64      3.23 o 
  -1   7  10      155.57      142.00      4.24 o 
   0   7  10       11.92       22.47      2.09 o 
   1   7  10      643.85      652.61     11.55 o 
   2   7  10       48.36       61.32      3.30 o 
   3   7  10      126.07      107.53      2.80 o 
   4   7  10      522.72      491.39     11.48 o 
   5   7  10       41.68       42.62     11.25 o 
   6   7  10        7.55        8.51      3.96 o 
   7   7  10       74.16       68.75     13.88 o 
  -8   8  10       14.10        7.43      4.08 o 
  -7   8  10        5.27        6.78      2.35 o 
  -6   8  10       24.27       22.67      3.90 o 
  -5   8  10        0.58        0.39      1.40 o 
  -4   8  10      137.10      128.82      3.75 o 
  -3   8  10      182.25      166.12      3.46 o 
  -2   8  10      445.81      433.42      6.33 o 
  -1   8  10      180.13      184.47      4.45 o 
   0   8  10      729.21      708.61     11.58 o 
   1   8  10       19.68       15.80      2.19 o 
   2   8  10      115.46      105.68      3.01 o 
   3   8  10      435.47      379.85      6.95 o 
   4   8  10       10.44       10.73      2.78 o 
   5   8  10       26.01       14.47      4.58 o 
   6   8  10       19.97       18.83      5.99 o 
   7   8  10       43.96       33.28     10.82 o 
  -8   9  10       33.95       44.94      6.67 o 
  -7   9  10       26.02       24.04      7.41 o 
  -6   9  10       17.27       17.53      3.38 o 
  -5   9  10      133.69      131.08      3.33 o 
  -4   9  10      295.67      303.24      8.46 o 
  -3   9  10       64.67       75.15      4.16 o 
  -2   9  10       93.84       96.43      4.07 o 
  -1   9  10        0.07        0.85      1.40 o 
   0   9  10     2661.22     2602.20     55.98 o 
   1   9  10      657.66      674.88     12.72 o 
   2   9  10      642.48      605.14     10.21 o 
   3   9  10        2.37        2.50      1.13 o 
   4   9  10       43.34       48.07      2.48 o 
   5   9  10      118.93      122.20      6.24 o 
   6   9  10       13.92       12.47      7.31 o 
   7   9  10       44.11       37.62     11.05 o 
  -7  10  10       21.68       14.25      4.79 o 
  -6  10  10      226.40      227.40     10.05 o 
  -5  10  10       77.32       81.01      3.78 o 
  -4  10  10      447.72      436.53      9.67 o 
  -3  10  10       61.57       64.20      2.95 o 
  -2  10  10       42.33       39.84      2.46 o 
  -1  10  10      868.01      885.95     14.90 o 
   0  10  10       59.06       56.48      3.39 o 
   1  10  10      250.84      233.63      4.47 o 
   2  10  10        3.02        8.21      2.21 o 
   3  10  10       75.81       69.45      3.84 o 
   4  10  10       40.91       39.78      3.31 o 
   5  10  10       43.67       35.56     10.24 o 
   6  10  10        0.28       -2.34      3.92 o 
  -7  11  10       38.45       27.60      6.86 o 
  -6  11  10        9.80       12.44      3.76 o 
  -5  11  10       94.88       87.30      5.60 o 
  -4  11  10       43.57       44.04      7.10 o 
  -3  11  10        8.48        6.46      2.14 o 
  -2  11  10       23.01       22.47      3.97 o 
  -1  11  10      638.69      661.23     15.48 o 
   0  11  10       37.50       44.02      2.38 o 
   1  11  10       36.24       34.15      3.51 o 
   2  11  10      296.63      267.26      7.39 o 
   3  11  10        3.95        2.45      1.16 o 
   4  11  10       72.99       83.21      9.15 o 
   5  11  10      126.39      133.16      4.84 o 
   6  11  10        2.36        7.43      3.66 o 
  -6  12  10      144.88      137.39      6.13 o 
  -5  12  10        4.48        3.64      1.85 o 
  -4  12  10       88.08       75.74      3.83 o 
  -3  12  10      156.12      163.33      5.13 o 
  -2  12  10        0.10        1.32      1.26 o 
  -1  12  10      166.70      167.52      4.70 o 
   0  12  10      117.08      113.04      3.16 o 
   1  12  10        4.22        3.98      1.57 o 
   2  12  10      198.55      185.09      4.80 o 
   3  12  10        0.98        2.30      1.28 o 
   4  12  10        8.19        6.15      2.39 o 
   5  12  10       31.66       25.62      6.94 o 
  -5  13  10       33.87       24.36      6.70 o 
  -4  13  10        0.53        1.32      1.41 o 
  -3  13  10        1.89        2.17      1.54 o 
  -2  13  10        5.55        5.94      2.82 o 
  -1  13  10        0.12        2.53      1.60 o 
   0  13  10       37.10       35.27      4.12 o 
   1  13  10        5.02        4.63      1.58 o 
   2  13  10       40.26       43.92      3.08 o 
   3  13  10      137.54      148.42      6.39 o 
   4  13  10      141.98      155.03      7.36 o 
  -5  14  10        5.99        5.90      2.91 o 
  -4  14  10       49.83       54.22      9.56 o 
  -3  14  10       91.46       93.19     11.82 o 
  -2  14  10       14.37       14.62      4.81 o 
  -1  14  10       28.67       26.20      5.88 o 
   0  14  10        6.92        3.86      2.15 o 
   1  14  10       21.45       18.15      4.01 o 
   2  14  10       80.58       98.14      5.87 o 
   3  14  10      551.14      649.49     23.29 o 
   4  14  10        0.00       -0.86      1.56 o 
  -4  15  10        2.48        6.12      3.91 o 
  -3  15  10        8.27       12.17      4.46 o 
  -2  15  10       28.11       24.92      8.09 o 
  -1  15  10       15.19       12.34      3.79 o 
   0  15  10       74.47       83.53      5.72 o 
   1  15  10        0.10        2.99      2.60 o 
   2  15  10       57.46       46.06     12.27 o 
   3  15  10       10.55        9.89      2.18 o 
  -2  16  10        0.30        1.22      3.36 o 
  -1  16  10        0.23        1.94      2.13 o 
   0  16  10        5.69        4.54      2.16 o 
   1  16  10      281.93      355.36      8.23 o 
  -9   1  11       11.76       11.51      3.98 o 
  -8   1  11       19.74       22.52      4.61 o 
  -7   1  11       14.84       19.36      4.61 o 
  -6   1  11       70.03       69.07      8.17 o 
  -5   1  11       23.44       30.11      9.17 o 
  -4   1  11        0.30        0.63      2.47 o 
  -3   1  11      100.50      122.77      6.92 o 
  -2   1  11      290.40      311.58      8.29 o 
  -1   1  11        0.49        1.20      1.11 o 
   0   1  11      429.57      436.54     21.08 o 
   1   1  11      441.61      551.18     26.66 o 
   2   1  11      202.28      214.47     13.33 o 
   3   1  11     2515.61     2623.59     95.28 o 
   4   1  11      415.00      407.10     10.52 o 
   5   1  11      883.86      866.03     30.99 o 
   6   1  11       16.72       17.77      4.19 o 
   7   1  11       81.54       85.59      5.09 o 
   8   1  11       13.69       15.35      3.43 o 
  -9   2  11       21.63       26.61      7.01 o 
  -8   2  11       59.24       70.27      8.86 o 
  -7   2  11       84.09      100.59      7.27 o 
  -6   2  11      181.10      198.31      9.11 o 
  -5   2  11      177.15      175.02      5.58 o 
  -4   2  11      154.46      173.65      6.65 o 
  -3   2  11      301.29      308.51     11.13 o 
  -2   2  11       97.37      113.84      9.51 o 
  -1   2  11      306.53      304.88      5.63 o 
   0   2  11      159.73      150.68      6.16 o 
   1   2  11      202.17      195.75      6.21 o 
   2   2  11      498.87      557.61     16.48 o 
   3   2  11     1470.67     1515.46     36.89 o 
   4   2  11      412.22      449.95     16.91 o 
   5   2  11     1220.15     1258.39     43.45 o 
   6   2  11        9.38        4.28      2.14 o 
   7   2  11       91.47       66.37     10.56 o 
   8   2  11        0.16        1.58      1.96 o 
  -9   3  11       18.34       13.11      4.59 o 
  -8   3  11       25.22       22.43      5.92 o 
  -7   3  11       21.93       26.32      6.66 o 
  -6   3  11        9.73        5.47      2.37 o 
  -5   3  11      301.41      324.38      8.27 o 
  -4   3  11       21.51       23.98      6.33 o 
  -3   3  11      489.20      523.43     13.00 o 
  -2   3  11     1227.94     1289.62     25.22 o 
  -1   3  11       34.22       42.89      2.04 o 
   0   3  11       30.67       27.31      2.53 o 
   1   3  11     1350.14     1388.44     36.68 o 
   2   3  11       68.64       68.80      3.16 o 
   3   3  11      311.65      304.05      8.72 o 
   4   3  11      342.56      320.48      8.75 o 
   5   3  11      144.90      154.28      7.33 o 
   6   3  11      240.61      244.20     19.13 o 
   7   3  11        0.50        1.17      2.17 o 
   8   3  11       28.27       22.58      6.26 o 
  -9   4  11       73.66       46.83      9.16 o 
  -8   4  11        5.54        5.26      3.32 o 
  -7   4  11        0.35        1.87      2.08 o 
  -6   4  11      203.45      207.24     11.75 o 
  -5   4  11      160.05      171.55      5.71 o 
  -4   4  11       21.92       27.64      7.42 o 
  -3   4  11      180.90      166.96      3.65 o 
  -2   4  11      425.92      439.44      9.76 o 
  -1   4  11        0.61       -0.16      1.31 o 
   0   4  11      166.04      178.31      5.82 o 
   1   4  11      374.15      397.77     19.67 o 
   2   4  11      498.43      478.43     12.26 o 
   3   4  11      227.68      242.37      6.40 o 
   4   4  11        0.32        1.17      0.67 o 
   5   4  11      175.66      182.65      5.03 o 
   6   4  11       99.03       97.34      4.25 o 
   7   4  11        2.50        1.50      2.04 o 
  -8   5  11      339.93      318.00      7.40 o 
  -7   5  11       25.92       27.08      7.62 o 
  -6   5  11       70.81       71.65      4.41 o 
  -5   5  11      290.19      301.47     10.40 o 
  -4   5  11      283.40      268.64      4.23 o 
  -3   5  11       23.66       24.97      2.85 o 
  -2   5  11      262.65      281.91      4.37 o 
  -1   5  11        0.19        1.86      1.28 o 
   0   5  11       68.92       64.57      2.90 o 
   1   5  11      195.37      203.05      4.75 o 
   2   5  11       15.87       12.17      2.41 o 
   3   5  11      256.39      235.68      4.41 o 
   4   5  11      883.04      802.52     19.42 o 
   5   5  11        4.12        4.32      1.88 o 
   6   5  11      152.19      145.34      5.42 o 
   7   5  11        6.79        5.75      2.06 o 
  -8   6  11        4.64        4.37      1.73 o 
  -7   6  11       25.49       22.87      7.14 o 
  -6   6  11       87.54       81.39      3.79 o 
  -5   6  11       78.07       73.06      4.17 o 
  -4   6  11        0.13        1.18      1.58 o 
  -3   6  11      410.61      419.26      7.92 o 
  -2   6  11     1186.57     1200.14     20.81 o 
  -1   6  11      246.15      244.96      5.00 o 
   0   6  11      246.19      261.14      5.04 o 
   1   6  11       99.39       98.90      3.32 o 
   2   6  11       95.51       81.98      2.55 o 
   3   6  11       65.83       67.06      2.49 o 
   4   6  11       60.65       53.62      1.94 o 
   5   6  11      219.76      220.63      7.62 o 
   6   6  11       33.25       25.75      8.14 o 
   7   6  11       85.55       86.32     12.72 o 
  -8   7  11       21.62       16.44      4.68 o 
  -7   7  11      185.57      198.38     17.12 o 
  -6   7  11      177.28      186.15      9.00 o 
  -5   7  11      291.70      324.39      7.81 o 
  -4   7  11       55.49       58.34      4.38 o 
  -3   7  11      807.14      811.60     13.57 o 
  -2   7  11      508.76      461.85      7.06 o 
  -1   7  11        7.30       10.12      2.19 o 
   0   7  11      239.12      237.46      7.17 o 
   1   7  11      195.38      188.67      3.11 o 
   2   7  11       38.01       23.96      4.17 o 
   3   7  11      238.52      225.97      4.07 o 
   4   7  11       64.35       54.97      1.85 o 
   5   7  11        7.30        7.80      3.79 o 
   6   7  11       62.53       57.54     16.28 o 
   7   7  11       24.43       28.10      9.01 o 
  -8   8  11      276.21      291.64     14.00 o 
  -7   8  11       54.02       47.91     11.63 o 
  -6   8  11      193.20      215.59      6.03 o 
  -5   8  11      198.67      204.51      6.36 o 
  -4   8  11      260.54      247.01      7.37 o 
  -3   8  11      241.95      250.47     10.12 o 
  -2   8  11     1636.57     1598.37     39.82 o 
  -1   8  11       12.07       16.23      3.00 o 
   0   8  11     1400.04     1422.75     29.90 o 
   1   8  11      349.84      357.61      6.50 o 
   2   8  11      313.86      304.72      6.37 o 
   3   8  11      187.96      163.11      4.59 o 
   4   8  11      166.67      171.13      6.48 o 
   5   8  11        1.23        2.13      4.04 o 
   6   8  11       63.82       64.78     14.75 o 
   7   8  11       10.83       13.28      5.21 o 
  -7   9  11        1.86        0.80      1.98 o 
  -6   9  11        0.42        3.57      1.85 o 
  -5   9  11      100.06      101.67      3.80 o 
  -4   9  11      384.86      394.03      8.58 o 
  -3   9  11       68.05       65.61      3.86 o 
  -2   9  11      234.86      233.66      4.52 o 
  -1   9  11      436.39      451.40      7.00 o 
   0   9  11       55.07       47.15      2.40 o 
   1   9  11      117.39      127.78      3.05 o 
   2   9  11       34.66       31.53      2.72 o 
   3   9  11      185.01      163.72      4.72 o 
   4   9  11       23.24       18.47      4.21 o 
   5   9  11       87.77      103.20      5.98 o 
   6   9  11       95.57       90.49      9.55 o 
  -7  10  11       75.30       71.96      3.78 o 
  -6  10  11       38.59       37.30     10.35 o 
  -5  10  11        3.32        2.94      1.67 o 
  -4  10  11        4.32        3.44      1.69 o 
  -3  10  11       23.10       25.73      2.38 o 
  -2  10  11        1.69        2.10      1.17 o 
  -1  10  11       11.52       10.11      2.07 o 
   0  10  11       11.20        9.05      1.63 o 
   1  10  11       99.68       99.95      3.27 o 
   2  10  11      319.93      301.74      6.07 o 
   3  10  11      201.73      219.12      5.74 o 
   4  10  11        0.19        2.41      2.21 o 
   5  10  11       55.87       46.47     12.36 o 
   6  10  11        1.40        4.00      3.09 o 
  -6  11  11      139.40      135.06      7.57 o 
  -5  11  11        6.06        6.85      2.82 o 
  -4  11  11       10.38       10.51      3.31 o 
  -3  11  11      178.33      195.50      6.03 o 
  -2  11  11      454.77      455.42      9.43 o 
  -1  11  11       45.59       39.63      2.68 o 
   0  11  11      340.45      331.73      6.40 o 
   1  11  11       33.86       17.86      3.39 o 
   2  11  11        0.00       -0.24      1.81 o 
   3  11  11       25.80       22.94      5.42 o 
   4  11  11       36.70       23.46      5.84 o 
   5  11  11       90.84       82.57      8.09 o 
  -6  12  11       35.75       23.15      7.44 o 
  -5  12  11        1.73        0.49      1.77 o 
  -4  12  11        0.25        2.50      1.92 o 
  -3  12  11        4.62        4.26      1.85 o 
  -2  12  11       43.68       44.03     10.62 o 
  -1  12  11       54.54       57.88      2.76 o 
   0  12  11       17.45       14.29      2.88 o 
   1  12  11      368.44      387.90      7.95 o 
   2  12  11       70.78       73.07      3.67 o 
   3  12  11       29.88       27.03      5.85 o 
   4  12  11      136.50      135.67      6.62 o 
   5  12  11       29.19       18.98      8.09 o 
  -5  13  11       10.05        5.69      3.05 o 
  -4  13  11      184.48      195.43      7.85 o 
  -3  13  11        2.57        2.92      1.72 o 
  -2  13  11        0.01        2.60      3.68 o 
  -1  13  11        3.16        5.52      1.93 o 
   0  13  11        7.84        7.92      2.29 o 
   1  13  11       19.73       18.36      4.09 o 
   2  13  11        3.29        2.74      1.27 o 
   3  13  11       48.23       62.58      5.77 o 
   4  13  11      148.90      141.16      6.98 o 
  -4  14  11       10.10       11.05      4.21 o 
  -3  14  11       21.70       24.73      8.25 o 
  -2  14  11       40.44       34.99     12.96 o 
  -1  14  11       46.33       55.44      5.72 o 
   0  14  11       49.12       51.61     10.05 o 
   1  14  11        3.41        5.06      1.90 o 
   2  14  11       21.44       21.66      4.24 o 
   3  14  11        6.69        4.86      1.91 o 
  -3  15  11       98.80      125.71      8.29 o 
  -2  15  11       28.35       25.37     11.32 o 
  -1  15  11        0.89        2.24      2.07 o 
   0  15  11      131.86      138.44     10.02 o 
   1  15  11       54.88       58.07      7.20 o 
   2  15  11       25.22       21.56      5.23 o 
  -9   0  12      132.40      144.77      8.30 o 
  -8   0  12       66.52       67.60     21.50 o 
  -7   0  12       10.19       10.59      6.63 o 
  -6   0  12        7.41        6.84      4.62 o 
  -5   0  12      171.46      175.22      7.25 o 
  -4   0  12      351.12      360.75     12.01 o 
  -3   0  12      159.92      163.81      8.77 o 
  -2   0  12       86.13       77.94      5.03 o 
  -1   0  12      113.85      152.09      7.36 o 
   0   0  12      323.61      375.21     13.61 o 
   1   0  12      878.30      958.76     39.19 o 
   2   0  12      667.52      752.72     30.73 o 
   3   0  12     2619.22     2824.21     68.72 o 
   4   0  12      238.46      221.59      8.25 o 
   5   0  12       22.88       19.47      8.59 o 
   6   0  12      160.82      171.10      8.76 o 
   7   0  12       24.15       20.21      6.70 o 
  -9   1  12        5.43        1.46      2.81 o 
  -8   1  12        0.12       -2.78      3.56 o 
  -7   1  12       43.97       51.03     11.27 o 
  -6   1  12        3.30        5.99      3.15 o 
  -5   1  12      302.07      308.84      6.96 o 
  -4   1  12      270.31      283.61      7.17 o 
  -3   1  12      125.38      143.78      8.05 o 
  -2   1  12       33.07       32.20      5.96 o 
  -1   1  12       50.51       49.56      2.90 o 
   0   1  12       37.07       33.42      2.25 o 
   1   1  12        2.66        0.31      1.89 o 
   2   1  12      149.49      158.32      5.80 o 
   3   1  12       34.49       38.79      7.72 o 
   4   1  12      313.40      315.32      9.42 o 
   5   1  12      109.38       92.98      4.25 o 
   6   1  12        1.76        1.96      2.18 o 
   7   1  12       39.21       29.11      8.36 o 
  -9   2  12        6.27        3.91      2.62 o 
  -8   2  12       33.95       38.42      9.23 o 
  -7   2  12        6.18        8.89      3.28 o 
  -6   2  12      183.14      182.07      6.50 o 
  -5   2  12      270.92      308.98     11.03 o 
  -4   2  12       34.63       31.01      7.57 o 
  -3   2  12      108.99      116.12      4.82 o 
  -2   2  12        4.58       -0.37      2.47 o 
  -1   2  12      384.98      439.82     22.04 o 
   0   2  12        7.92        4.40      2.12 o 
   1   2  12     1136.87     1187.35     90.97 o 
   2   2  12     1861.81     1806.26     44.41 o 
   3   2  12     1045.26     1039.26     52.93 o 
   4   2  12       17.37       20.73      4.86 o 
   5   2  12      282.78      321.81      8.27 o 
   6   2  12       81.51       73.40      8.98 o 
   7   2  12       13.63       11.17      3.81 o 
  -8   3  12       27.10       25.83      5.35 o 
  -7   3  12      543.65      573.13     17.49 o 
  -6   3  12        6.20        6.11      2.41 o 
  -5   3  12     1620.84     1802.79     76.93 o 
  -4   3  12      126.49      130.35      4.43 o 
  -3   3  12      268.43      262.83      9.39 o 
  -2   3  12      221.38      209.93      6.34 o 
  -1   3  12       28.08       28.61      5.99 o 
   0   3  12      131.13      170.48      4.85 o 
   1   3  12      287.92      285.14      6.26 o 
   2   3  12      195.40      202.23      5.94 o 
   3   3  12      560.63      613.53     22.86 o 
   4   3  12       31.15       28.96      5.96 o 
   5   3  12        5.71        5.50      2.81 o 
   6   3  12       20.22       16.85      5.87 o 
   7   3  12       72.66       82.41     10.65 o 
  -8   4  12        1.35        2.94      2.74 o 
  -7   4  12      115.67      112.38      6.28 o 
  -6   4  12       75.86       71.08      5.26 o 
  -5   4  12       63.86       64.29     14.41 o 
  -4   4  12      175.99      169.43      8.06 o 
  -3   4  12      410.09      421.08      7.97 o 
  -2   4  12       11.79       16.31      2.36 o 
  -1   4  12      196.83      193.60      6.71 o 
   0   4  12       14.97       11.92      2.84 o 
   1   4  12      179.65      165.45      5.45 o 
   2   4  12       11.92        9.88      1.93 o 
   3   4  12        0.00        0.13      1.35 o 
   4   4  12       18.78       26.72      5.20 o 
   5   4  12      503.41      501.49     15.91 o 
   6   4  12      176.71      180.60      9.49 o 
   7   4  12        8.73       11.12      2.70 o 
  -8   5  12       75.49       93.16     14.51 o 
  -7   5  12      379.04      416.18     19.21 o 
  -6   5  12        6.78        6.15      2.67 o 
  -5   5  12      543.44      582.35     21.72 o 
  -4   5  12      674.43      669.10     20.28 o 
  -3   5  12       34.21       37.32      2.79 o 
  -2   5  12      429.04      412.12      8.51 o 
  -1   5  12       10.67       14.67      2.65 o 
   0   5  12      321.47      330.09      9.03 o 
   1   5  12      281.40      294.21      8.08 o 
   2   5  12       90.03       81.86      4.74 o 
   3   5  12       14.46       12.01      2.67 o 
   4   5  12      212.11      234.19      7.36 o 
   5   5  12        5.79        3.37      1.88 o 
   6   5  12        0.12       -2.04      2.04 o 
   7   5  12       27.29       17.92      9.88 o 
  -8   6  12       24.19       15.65      4.76 o 
  -7   6  12        4.60        3.71      1.82 o 
  -6   6  12      339.95      328.36     10.01 o 
  -5   6  12       54.18       56.73      4.44 o 
  -4   6  12      806.53      835.79     19.29 o 
  -3   6  12      170.98      155.84      4.62 o 
  -2   6  12       40.01       39.75      4.22 o 
  -1   6  12      421.28      449.02      9.27 o 
   0   6  12      487.81      516.12      9.68 o 
   1   6  12      165.56      155.79      3.63 o 
   2   6  12        8.83       10.04      2.53 o 
   3   6  12      151.80      136.56      4.11 o 
   4   6  12        0.09        1.64      0.90 o 
   5   6  12       15.01       10.42      3.48 o 
   6   6  12      323.01      319.04     16.35 o 
   7   6  12        5.02        4.67      3.48 o 
  -8   7  12       48.40       42.56     11.55 o 
  -7   7  12       53.63       47.83      4.87 o 
  -6   7  12       64.08       66.44      4.37 o 
  -5   7  12      153.22      153.31      5.78 o 
  -4   7  12      176.24      182.78      6.62 o 
  -3   7  12       17.35       18.16      4.24 o 
  -2   7  12      955.88      934.17     26.75 o 
  -1   7  12       89.57       99.14      2.52 o 
   0   7  12      193.72      180.02      3.26 o 
   1   7  12       14.80        8.34      1.49 o 
   2   7  12      140.58      132.72      3.13 o 
   3   7  12       55.43       52.48      2.35 o 
   4   7  12       32.00       29.87      2.72 o 
   5   7  12       62.29       64.91      8.37 o 
   6   7  12       47.46       40.69     11.39 o 
  -7   8  12        1.40        2.92      2.82 o 
  -6   8  12      667.04      683.97     15.97 o 
  -5   8  12      200.55      199.81      5.84 o 
  -4   8  12       56.96       59.27      5.68 o 
  -3   8  12       58.80       61.93      4.02 o 
  -2   8  12      332.35      299.70      6.41 o 
  -1   8  12      124.95      117.21      3.48 o 
   0   8  12      145.16      150.94      3.22 o 
   1   8  12      472.43      438.44      7.91 o 
   2   8  12      224.28      190.15      5.35 o 
   3   8  12      351.98      338.40     11.29 o 
   4   8  12       10.83        6.38      2.67 o 
   5   8  12        9.78        5.75      3.67 o 
   6   8  12       21.06       19.47      6.43 o 
  -7   9  12       18.17       19.89      4.95 o 
  -6   9  12       45.88       39.22      8.09 o 
  -5   9  12        7.21        6.99      2.02 o 
  -4   9  12        0.71        1.26      1.42 o 
  -3   9  12        2.93        3.49      1.52 o 
  -2   9  12       71.33       65.89      2.69 o 
  -1   9  12       62.72       67.09      2.37 o 
   0   9  12      356.04      382.39      9.46 o 
   1   9  12      219.08      189.23      5.45 o 
   2   9  12      713.45      717.91     12.74 o 
   3   9  12       46.63       57.17      3.16 o 
   4   9  12        5.73        5.25      2.14 o 
   5   9  12       16.14       24.39      5.33 o 
   6   9  12        1.87        3.28      3.30 o 
  -7  10  12        0.38        3.78      1.89 o 
  -6  10  12        5.36        4.59      1.69 o 
  -5  10  12       46.51       40.52      6.20 o 
  -4  10  12        7.14        7.80      1.91 o 
  -3  10  12       55.47       51.20      4.25 o 
  -2  10  12      238.83      255.61      5.64 o 
  -1  10  12       46.57       47.27      2.73 o 
   0  10  12      715.39      675.70     11.89 o 
   1  10  12        0.96        1.92      1.09 o 
   2  10  12       26.03       19.78      4.00 o 
   3  10  12       33.56       20.37      4.52 o 
   4  10  12        0.01        1.96      0.86 o 
   5  10  12      152.52      154.72      8.89 o 
  -6  11  12      125.92      121.60      5.77 o 
  -5  11  12       35.58       32.46      8.00 o 
  -4  11  12        0.04        3.57      1.60 o 
  -3  11  12      191.03      196.25      6.35 o 
  -2  11  12      512.88      542.94     10.08 o 
  -1  11  12      572.56      590.77     12.06 o 
   0  11  12       56.03       49.95      2.91 o 
   1  11  12      101.84       86.97      3.19 o 
   2  11  12       45.14       44.29      4.45 o 
   3  11  12       24.41       23.74      4.75 o 
   4  11  12       43.79       36.33      7.92 o 
   5  11  12      169.07      182.08     11.38 o 
  -5  12  12       25.77       24.75      7.44 o 
  -4  12  12        8.68        6.45      2.45 o 
  -3  12  12        8.51        9.42      4.66 o 
  -2  12  12      109.91      110.30      5.18 o 
  -1  12  12       40.54       39.31      3.23 o 
   0  12  12       20.20       14.55      3.85 o 
   1  12  12       28.27       22.29      4.94 o 
   2  12  12      162.31      156.97      4.80 o 
   3  12  12       18.77       18.04      4.84 o 
   4  12  12       13.34        6.98      2.20 o 
  -5  13  12      124.22      134.15      6.20 o 
  -4  13  12        4.84        2.95      2.01 o 
  -3  13  12       38.67       39.27      6.50 o 
  -2  13  12      131.61      110.14      8.91 o 
  -1  13  12       62.64       82.02      7.24 o 
   0  13  12        3.96        2.17      1.97 o 
   1  13  12       13.85       12.05      2.90 o 
   2  13  12       28.91       21.47      5.97 o 
   3  13  12        1.31        4.90      2.35 o 
  -4  14  12      187.48      220.73      6.18 o 
  -3  14  12        8.69        8.82      6.44 o 
  -2  14  12       27.23       22.22      6.91 o 
  -1  14  12        0.04        1.36      1.81 o 
   0  14  12        0.15        1.07      2.16 o 
   1  14  12        0.08        1.51      1.06 o 
   2  14  12        0.33        1.12      1.07 o 
  -2  15  12      206.51      222.44      8.59 o 
  -1  15  12       75.07       86.01     13.94 o 
   0  15  12       11.43       12.46      3.60 o 
   1  15  12      303.88      343.06      8.72 o 
  -8   1  13       69.28       63.49      6.11 o 
  -7   1  13       51.19       54.86     15.26 o 
  -6   1  13       13.32       12.75      3.66 o 
  -5   1  13        9.05       14.73      5.10 o 
  -4   1  13        7.58       11.33      4.65 o 
  -3   1  13      145.85      157.10      6.43 o 
  -2   1  13      136.08      157.93      6.21 o 
  -1   1  13      371.69      375.15     13.18 o 
   0   1  13      399.17      419.46     14.34 o 
   1   1  13     2973.95     2939.83     47.49 o 
   2   1  13      139.96      143.88      4.13 o 
   3   1  13     1126.21     1226.06     23.64 o 
   4   1  13        0.62        1.30      2.86 o 
   5   1  13       72.51       59.39      4.86 o 
   6   1  13        5.24        8.19      2.07 o 
   7   1  13       36.02       40.37      9.92 o 
  -8   2  13        6.38        6.13      2.97 o 
  -7   2  13       76.27       85.60      7.42 o 
  -6   2  13      307.36      298.93     12.31 o 
  -5   2  13      137.05      146.35      5.30 o 
  -4   2  13      251.23      261.41     10.70 o 
  -3   2  13        7.64        9.06      2.11 o 
  -2   2  13        0.54       -0.46      1.76 o 
  -1   2  13        6.39        7.20      2.70 o 
   0   2  13       36.26       44.90      4.79 o 
   1   2  13     1702.22     1599.97     40.13 o 
   2   2  13      125.98      120.35      4.18 o 
   3   2  13      338.14      321.03      7.55 o 
   4   2  13      166.72      163.36      7.22 o 
   5   2  13       33.39       36.11      8.65 o 
   6   2  13        0.04       -2.04      2.39 o 
   7   2  13        0.00        1.26      2.01 o 
  -8   3  13       25.95       24.04      6.69 o 
  -7   3  13       47.01       43.99     10.88 o 
  -6   3  13      152.34      163.94      6.06 o 
  -5   3  13       27.83       34.09      7.36 o 
  -4   3  13      132.72      123.91      4.59 o 
  -3   3  13      146.74      136.29      8.60 o 
  -2   3  13      138.91      130.92      5.29 o 
  -1   3  13       22.42       27.17      6.90 o 
   0   3  13      262.83      264.92     11.64 o 
   1   3  13      131.36      139.29      7.51 o 
   2   3  13      975.83      990.95     19.22 o 
   3   3  13       39.85       44.24      8.99 o 
   4   3  13      101.78      121.43      5.24 o 
   5   3  13      102.67       88.63      8.40 o 
   6   3  13        2.18        2.35      1.79 o 
   7   3  13      119.56      119.72      5.98 o 
  -8   4  13        6.66        6.94      4.12 o 
  -7   4  13      473.28      505.17     21.08 o 
  -6   4  13      634.45      679.56     29.64 o 
  -5   4  13       54.60       58.32      8.56 o 
  -4   4  13      368.06      348.62     11.65 o 
  -3   4  13        0.39        0.28      1.86 o 
  -2   4  13        2.15        3.43      1.23 o 
  -1   4  13      307.30      309.23      8.26 o 
   0   4  13        4.99        7.62      1.79 o 
   1   4  13      141.10      125.94      3.18 o 
   2   4  13      457.95      455.61      8.17 o 
   3   4  13        0.08        0.85      1.14 o 
   4   4  13      591.49      553.08     12.12 o 
   5   4  13        9.95        8.12      1.80 o 
   6   4  13       34.51       28.96      8.15 o 
   7   4  13      134.35      126.03      4.19 o 
  -8   5  13      222.10      254.53     13.26 o 
  -7   5  13       28.84       27.05      5.70 o 
  -6   5  13       86.34       92.37      5.25 o 
  -5   5  13       61.18       65.64      5.51 o 
  -4   5  13     1183.92     1291.76     31.99 o 
  -3   5  13      244.49      265.93     11.47 o 
  -2   5  13      123.00      118.32      4.36 o 
  -1   5  13      550.34      602.82      8.74 o 
   0   5  13      212.11      214.51      4.12 o 
   1   5  13       28.13       15.07      4.42 o 
   2   5  13        3.38        2.59      1.18 o 
   3   5  13      281.19      279.26      9.41 o 
   4   5  13        6.28        3.87      1.55 o 
   5   5  13      124.42      131.32      5.08 o 
   6   5  13       48.74       41.86      9.44 o 
   7   5  13        0.17        2.16      2.53 o 
  -8   6  13      101.15       97.98      7.41 o 
  -7   6  13      520.18      579.11     11.73 o 
  -6   6  13       10.36       13.74      4.34 o 
  -5   6  13      164.98      164.49      7.27 o 
  -4   6  13       24.12       19.56      4.42 o 
  -3   6  13      137.98      140.37     10.50 o 
  -2   6  13      277.40      287.17      9.12 o 
  -1   6  13       20.45       20.08      3.68 o 
   0   6  13       13.44       17.35      2.67 o 
   1   6  13        2.22        2.74      1.55 o 
   2   6  13       17.57        7.45      2.01 o 
   3   6  13      121.48      112.88      6.09 o 
   4   6  13        2.36        2.87      1.07 o 
   5   6  13        0.89        1.16      1.40 o 
   6   6  13       97.92       93.55      6.37 o 
  -7   7  13        0.86       -0.17      2.74 o 
  -6   7  13       11.80       18.34      6.28 o 
  -5   7  13        5.96        6.76      2.25 o 
  -4   7  13        9.50        8.93      2.36 o 
  -3   7  13       50.99       62.89      3.26 o 
  -2   7  13      298.70      290.31      7.05 o 
  -1   7  13        0.85        1.60      1.00 o 
   0   7  13       13.27        8.83      1.89 o 
   1   7  13      154.71      134.09      3.66 o 
   2   7  13       19.93       16.08      3.79 o 
   3   7  13      154.32      150.03      3.19 o 
   4   7  13        5.77        3.53      1.27 o 
   5   7  13       86.78       86.17      5.08 o 
   6   7  13        1.75        4.94      2.90 o 
  -7   8  13        1.13        6.81      2.79 o 
  -6   8  13       18.33       19.09      3.73 o 
  -5   8  13       13.01       11.38      2.51 o 
  -4   8  13        4.92        9.23      3.41 o 
  -3   8  13        0.02        1.05      1.42 o 
  -2   8  13        0.21        1.71      1.94 o 
  -1   8  13      504.92      484.39     10.98 o 
   0   8  13      510.38      447.32     11.85 o 
   1   8  13       61.90       50.47      3.41 o 
   2   8  13        5.10        2.87      1.10 o 
   3   8  13      291.21      293.85      6.97 o 
   4   8  13       52.32       51.85      3.99 o 
   5   8  13      138.03      157.17     10.42 o 
   6   8  13        7.10        8.17      5.70 o 
  -7   9  13        0.02        3.69      2.77 o 
  -6   9  13        2.04        2.31      2.40 o 
  -5   9  13       13.00       13.59      2.86 o 
  -4   9  13      207.67      213.31      6.19 o 
  -3   9  13        0.59        1.61      1.28 o 
  -2   9  13      231.97      251.61      7.47 o 
  -1   9  13      377.58      353.50      6.81 o 
   0   9  13       28.11       29.15      4.56 o 
   1   9  13      497.91      489.89      8.13 o 
   2   9  13       23.22       23.82      4.11 o 
   3   9  13      123.71      106.76      6.41 o 
   4   9  13      127.18      117.98      9.13 o 
   5   9  13       27.88       31.41      8.43 o 
  -6  10  13       35.28       26.61      6.31 o 
  -5  10  13        4.24        1.37      2.45 o 
  -4  10  13        1.67        3.55      1.41 o 
  -3  10  13        0.69        0.86      1.82 o 
  -2  10  13       43.08       34.67      4.39 o 
  -1  10  13      730.85      800.10     15.80 o 
   0  10  13      272.13      295.17      6.88 o 
   1  10  13      213.51      208.07      5.86 o 
   2  10  13       17.82       14.38      3.06 o 
   3  10  13       61.42       49.59      2.99 o 
   4  10  13       13.07       13.22      3.53 o 
   5  10  13       13.28       10.38      4.61 o 
  -6  11  13        3.96        8.24      2.98 o 
  -5  11  13        1.17        1.11      2.17 o 
  -4  11  13       14.81       13.09      2.61 o 
  -3  11  13       19.40       21.61      4.87 o 
  -2  11  13        4.84        4.22      1.58 o 
  -1  11  13        9.08        8.94      1.50 o 
   0  11  13        4.79        6.85      2.09 o 
   1  11  13        0.95        1.31      1.38 o 
   2  11  13       90.06       85.69      3.39 o 
   3  11  13       45.18       44.87      3.01 o 
   4  11  13        7.51        6.81      2.42 o 
  -5  12  13       65.89       63.83      7.31 o 
  -4  12  13       31.68       25.50      6.13 o 
  -3  12  13      196.46      198.95      8.99 o 
  -2  12  13      359.53      398.11     15.16 o 
  -1  12  13       20.22       20.45      4.48 o 
   0  12  13       27.48       25.27      6.46 o 
   1  12  13       11.54       11.90      2.83 o 
   2  12  13       31.97       29.82      7.59 o 
   3  12  13        0.94        2.13      1.53 o 
   4  12  13       32.59       30.88     10.06 o 
  -4  13  13      176.47      181.47      6.70 o 
  -3  13  13       71.74       61.04     11.39 o 
  -2  13  13       54.37       45.49     16.68 o 
  -1  13  13      253.64      285.48      8.69 o 
   0  13  13        3.00        3.58      1.78 o 
   1  13  13       38.85       28.96      6.42 o 
   2  13  13        0.21        0.83      1.82 o 
   3  13  13        0.96        1.07      1.37 o 
  -3  14  13        4.39        6.29      3.24 o 
  -2  14  13       42.25       36.72     12.67 o 
  -1  14  13       16.10       11.15      4.01 o 
   0  14  13        1.07        2.34      1.60 o 
   1  14  13      121.94      127.55      6.40 o 
   2  14  13        1.55        2.03      1.53 o 
  -8   0  14      335.02      377.38     26.16 o 
  -7   0  14      261.97      280.93     21.33 o 
  -6   0  14      212.47      204.93     15.90 o 
  -5   0  14      534.43      531.62     28.61 o 
  -4   0  14        1.88        1.56      2.30 o 
  -3   0  14        0.03        6.99      4.14 o 
  -2   0  14       47.32       53.42      8.05 o 
  -1   0  14       66.48       64.34      4.83 o 
   0   0  14       30.26       18.44     12.95 o 
   1   0  14      513.91      551.06     18.46 o 
   2   0  14      429.12      474.36     14.65 o 
   3   0  14     1027.84     1008.04     37.08 o 
   4   0  14       79.04       79.30      5.63 o 
   5   0  14      155.35      145.32     18.57 o 
   6   0  14       43.11       43.11     12.37 o 
   7   0  14      170.73      200.28     10.18 o 
  -8   1  14      136.43      124.57     11.19 o 
  -7   1  14       87.60       87.27      7.36 o 
  -6   1  14       61.55       72.56      6.14 o 
  -5   1  14       12.76       11.24      4.16 o 
  -4   1  14       73.27       73.39      4.59 o 
  -3   1  14       41.85       58.23     13.67 o 
  -2   1  14      393.27      409.46     11.66 o 
  -1   1  14      347.55      363.43     11.14 o 
   0   1  14     1353.19     1425.26     63.08 o 
   1   1  14        5.56        6.53      2.11 o 
   2   1  14      359.92      390.50      9.18 o 
   3   1  14      281.75      265.44      8.49 o 
   4   1  14       28.81       34.86      6.18 o 
   5   1  14        3.62        1.76      1.78 o 
   6   1  14       23.14       24.79      4.88 o 
   7   1  14        1.88       -0.94      2.56 o 
  -8   2  14       16.42       12.53      4.91 o 
  -7   2  14      270.25      263.20     14.31 o 
  -6   2  14       31.60       35.73      9.91 o 
  -5   2  14       50.45       43.32     10.66 o 
  -4   2  14       61.86       61.64      6.12 o 
  -3   2  14      350.61      367.78      9.37 o 
  -2   2  14      201.90      216.07      4.56 o 
  -1   2  14      103.87      108.13      6.18 o 
   0   2  14       81.42       78.03      3.39 o 
   1   2  14     1639.67     1642.60     29.96 o 
   2   2  14      150.97      137.37      4.04 o 
   3   2  14       36.83       41.99      5.39 o 
   4   2  14       68.44       72.05      3.84 o 
   5   2  14      132.22      135.90      7.38 o 
   6   2  14        0.22       -2.41      2.50 o 
   7   2  14       67.11       57.09     10.03 o 
  -8   3  14       17.89       20.04      5.99 o 
  -7   3  14       42.98       50.63     12.09 o 
  -6   3  14      297.39      278.45     10.29 o 
  -5   3  14       19.86       23.06      6.48 o 
  -4   3  14        4.75        8.53      3.44 o 
  -3   3  14        0.00        2.73      2.17 o 
  -2   3  14        5.76        4.36      2.44 o 
  -1   3  14     1327.79     1355.75     24.74 o 
   0   3  14      363.47      355.61     14.08 o 
   1   3  14     1050.98     1150.81     33.91 o 
   2   3  14      181.42      206.31      5.80 o 
   3   3  14      293.57      274.33     11.07 o 
   4   3  14      406.46      415.50     13.74 o 
   5   3  14        3.64        6.33      3.62 o 
   6   3  14        9.18       10.44      2.90 o 
  -8   4  14        0.09        1.50      3.28 o 
  -7   4  14       48.82       43.80     11.29 o 
  -6   4  14      228.28      231.05      8.64 o 
  -5   4  14        1.32        0.51      1.73 o 
  -4   4  14       55.01       53.32     10.61 o 
  -3   4  14        0.58        1.10      1.58 o 
  -2   4  14      282.26      300.25      9.03 o 
  -1   4  14      182.86      193.31      5.51 o 
   0   4  14        7.62        5.55      1.95 o 
   1   4  14       19.81       11.54      3.23 o 
   2   4  14       14.05        9.97      2.24 o 
   3   4  14      155.92      166.94     13.42 o 
   4   4  14       34.57       30.00      7.95 o 
   5   4  14       48.71       50.80      9.90 o 
   6   4  14        0.01        0.78      1.60 o 
  -8   5  14        1.36        2.65      3.15 o 
  -7   5  14       72.77       82.13     14.48 o 
  -6   5  14      103.45      105.93      6.67 o 
  -5   5  14       67.16       66.58      6.94 o 
  -4   5  14       26.50       21.61      5.34 o 
  -3   5  14        2.12        2.79      1.92 o 
  -2   5  14       13.56        9.37      1.99 o 
  -1   5  14      938.68      912.46     13.67 o 
   0   5  14      177.05      177.35     10.38 o 
   1   5  14      500.66      497.91     11.00 o 
   2   5  14       21.71       16.90      3.54 o 
   3   5  14       48.99       39.05      3.68 o 
   4   5  14       10.91        8.15      2.78 o 
   5   5  14        1.61        3.40      1.38 o 
   6   5  14       22.58       18.08      5.14 o 
  -7   6  14        1.27        1.21      1.85 o 
  -6   6  14       72.19       64.65      7.71 o 
  -5   6  14       33.00       32.65      8.47 o 
  -4   6  14        3.07        1.65      1.54 o 
  -3   6  14       24.88       32.16      8.57 o 
  -2   6  14       67.30       52.39      3.42 o 
  -1   6  14      293.87      271.43      6.31 o 
   0   6  14        1.53        2.74      1.14 o 
   1   6  14      393.87      362.31      7.58 o 
   2   6  14       11.65       11.15      1.94 o 
   3   6  14      123.60      120.09      3.04 o 
   4   6  14       19.94       23.51      3.30 o 
   5   6  14        0.21        2.38      1.73 o 
   6   6  14        9.97       10.11      4.55 o 
  -7   7  14      256.40      255.72     11.41 o 
  -6   7  14       98.78       92.05      5.93 o 
  -5   7  14        2.98        1.36      1.12 o 
  -4   7  14      175.35      175.30      5.01 o 
  -3   7  14       25.95       23.12      5.37 o 
  -2   7  14        0.59        0.26      1.55 o 
  -1   7  14       20.16       17.53      2.92 o 
   0   7  14        4.93        5.14      1.42 o 
   1   7  14      603.15      644.49     16.30 o 
   2   7  14       71.82       60.12      2.88 o 
   3   7  14       11.35        6.33      1.60 o 
   4   7  14       60.24       63.18      2.93 o 
   5   7  14        8.60        8.95      4.59 o 
   6   7  14       86.06       83.86      5.92 o 
  -7   8  14       18.54        9.97      4.83 o 
  -6   8  14       27.80       25.79      8.08 o 
  -5   8  14       31.28       34.32      6.43 o 
  -4   8  14       93.07       99.28      3.35 o 
  -3   8  14       91.47       84.88      3.81 o 
  -2   8  14       45.63       49.14      4.12 o 
  -1   8  14        0.17        1.42      1.11 o 
   0   8  14      562.75      559.11      8.75 o 
   1   8  14       11.35        8.84      2.23 o 
   2   8  14       49.12       43.46      2.88 o 
   3   8  14       20.92       19.47      3.57 o 
   4   8  14       22.36       10.47      3.47 o 
   5   8  14       55.01       41.32     10.17 o 
  -6   9  14        8.55        9.39      2.42 o 
  -5   9  14       26.34       23.61      5.71 o 
  -4   9  14       15.74       12.25      2.30 o 
  -3   9  14      166.04      161.09      4.24 o 
  -2   9  14       10.77        9.57      2.78 o 
  -1   9  14      171.28      158.91      3.44 o 
   0   9  14       98.42       79.81      2.88 o 
   1   9  14       30.23       30.02      4.68 o 
   2   9  14       22.06       17.62      2.71 o 
   3   9  14      138.40      151.30      5.25 o 
   4   9  14        7.30        5.77      2.69 o 
   5   9  14       26.70       23.65      6.93 o 
  -6  10  14       17.43       15.64      3.12 o 
  -5  10  14       45.64       44.65     10.52 o 
  -4  10  14      201.99      221.59      8.84 o 
  -3  10  14       21.58       26.49      4.72 o 
  -2  10  14        0.55       -1.55      1.84 o 
  -1  10  14       18.64       12.30      1.97 o 
   0  10  14       64.85       61.01      2.69 o 
   1  10  14        9.40        8.76      1.95 o 
   2  10  14        3.47        3.59      1.47 o 
   3  10  14      277.01      302.20     10.13 o 
   4  10  14       83.03       89.44      5.46 o 
  -5  11  14       17.57       17.22      5.08 o 
  -4  11  14        1.52        0.99      1.83 o 
  -3  11  14       36.21       30.75      4.52 o 
  -2  11  14      222.90      211.83      6.08 o 
  -1  11  14        1.86        2.42      1.03 o 
   0  11  14      174.41      180.72      7.80 o 
   1  11  14       52.77       57.91      3.30 o 
   2  11  14       10.04       11.22      3.45 o 
   3  11  14        1.25        2.90      1.50 o 
   4  11  14       18.60       21.89      6.20 o 
  -4  12  14      283.32      286.94      9.66 o 
  -3  12  14      236.37      212.94      9.45 o 
  -2  12  14      128.38      115.04      7.49 o 
  -1  12  14       72.89       68.91      7.90 o 
   0  12  14        9.38       10.32      2.25 o 
   1  12  14       16.37       21.72      4.60 o 
   2  12  14        9.17        7.48      2.39 o 
   3  12  14        0.10        0.26      1.65 o 
  -3  13  14      110.18      128.06     12.60 o 
  -2  13  14       64.14       74.88      5.39 o 
  -1  13  14       23.07       21.04      7.28 o 
   0  13  14        0.00        2.35      1.84 o 
   1  13  14       47.67       53.38      5.54 o 
   2  13  14       17.19       11.45      4.11 o 
  -2  14  14        0.61        2.35      5.03 o 
  -1  14  14        0.88        2.35      3.35 o 
   0  14  14       11.71       12.55      3.52 o 
  -8   1  15      330.18      342.86     12.29 o 
  -7   1  15        0.71        1.49      2.09 o 
  -6   1  15       61.31       68.35      7.14 o 
  -5   1  15       18.74       21.88      5.56 o 
  -4   1  15        5.06        4.73      2.47 o 
  -3   1  15      209.83      219.56      6.35 o 
  -2   1  15        8.41       16.73      9.73 o 
  -1   1  15       29.98       27.89      7.96 o 
   0   1  15        0.08       -0.82      2.87 o 
   1   1  15      113.30      108.01     10.15 o 
   2   1  15        0.00       -1.00      2.73 o 
   3   1  15      311.64      322.66     11.24 o 
   4   1  15        4.20        6.17      1.70 o 
   5   1  15      319.13      323.87     11.90 o 
   6   1  15        1.04        3.33      1.96 o 
  -8   2  15       28.55       29.13     10.09 o 
  -7   2  15        1.04        0.03      4.48 o 
  -6   2  15        8.52        8.67      5.18 o 
  -5   2  15       41.71       35.92     11.26 o 
  -4   2  15      107.00      104.31      4.46 o 
  -3   2  15      486.22      521.21     14.35 o 
  -2   2  15      171.16      164.61      6.79 o 
  -1   2  15     1116.51     1189.37     22.46 o 
   0   2  15      143.34      133.00      4.24 o 
   1   2  15       13.81       16.20      3.52 o 
   2   2  15      149.66      149.00      8.48 o 
   3   2  15       76.50       90.25      5.66 o 
   4   2  15        9.76        8.01      2.50 o 
   5   2  15       81.65       77.47      4.61 o 
   6   2  15       19.53       17.97      4.77 o 
  -8   3  15       97.17       97.82     16.29 o 
  -7   3  15      169.18      189.56      7.94 o 
  -6   3  15      253.64      252.99     10.98 o 
  -5   3  15       14.73       16.04      4.13 o 
  -4   3  15       26.01       32.89      8.50 o 
  -3   3  15       19.12       22.21      6.92 o 
  -2   3  15        2.41        3.89      1.98 o 
  -1   3  15      895.28      939.50     18.07 o 
   0   3  15       52.89       53.40      3.87 o 
   1   3  15      843.30      819.23     21.86 o 
   2   3  15      134.53      119.35     14.02 o 
   3   3  15       15.90       11.45      3.86 o 
   4   3  15       40.98       37.27      9.50 o 
   5   3  15      192.48      217.55      9.91 o 
   6   3  15        1.69        2.77      2.36 o 
  -7   4  15       73.13       60.30     13.87 o 
  -6   4  15      139.45      141.16      7.33 o 
  -5   4  15        0.99        2.64      2.18 o 
  -4   4  15        0.49        1.78      1.61 o 
  -3   4  15      343.65      333.69     22.00 o 
  -2   4  15       11.98       12.31      4.91 o 
  -1   4  15     1339.52     1313.45     36.96 o 
   0   4  15      605.67      595.14     33.80 o 
   1   4  15      161.02      164.97      6.08 o 
   2   4  15      161.38      169.75      7.65 o 
   3   4  15       19.01       26.90      5.73 o 
   4   4  15        4.70        8.54      2.42 o 
   5   4  15        2.68        2.65      2.32 o 
   6   4  15       14.78       18.69      7.15 o 
  -7   5  15        3.66        3.23      3.14 o 
  -6   5  15       34.29       26.92      9.05 o 
  -5   5  15        2.60        4.62      2.90 o 
  -4   5  15      126.09      130.68     11.31 o 
  -3   5  15      111.92       94.88      9.29 o 
  -2   5  15      254.27      237.59      9.47 o 
  -1   5  15       74.03       71.03      3.33 o 
   0   5  15       24.02       12.00      2.76 o 
   1   5  15       52.95       43.45      2.61 o 
   2   5  15       30.98       28.16      7.07 o 
   3   5  15       40.50       27.27      5.96 o 
   4   5  15        1.20        1.31      1.96 o 
   5   5  15       14.77       14.77      3.84 o 
   6   5  15        0.10        2.10      2.42 o 
  -7   6  15        0.59        3.12      2.09 o 
  -6   6  15       12.39       10.05      4.63 o 
  -5   6  15        1.74        1.17      2.01 o 
  -4   6  15      321.88      307.16     10.23 o 
  -3   6  15      339.49      325.72      9.67 o 
  -2   6  15      687.77      696.68     20.67 o 
  -1   6  15      621.72      594.78     15.49 o 
   0   6  15      132.48      122.23      3.52 o 
   1   6  15      197.74      197.05      3.90 o 
   2   6  15        9.20       13.73      2.39 o 
   3   6  15       42.82       44.32      3.04 o 
   4   6  15       15.36       17.80      4.15 o 
   5   6  15      200.71      196.26      8.42 o 
  -7   7  15        0.75        1.89      2.92 o 
  -6   7  15       42.54       34.54     14.62 o 
  -5   7  15       86.08       84.96      4.97 o 
  -4   7  15       69.42       74.01      4.08 o 
  -3   7  15      528.01      542.62     15.10 o 
  -2   7  15      151.12      129.15      3.93 o 
  -1   7  15      100.52       94.65      3.94 o 
   0   7  15       20.68       16.97      3.36 o 
   1   7  15        2.09        0.46      1.76 o 
   2   7  15        0.20        0.16      1.69 o 
   3   7  15       18.45       14.57      2.96 o 
   4   7  15        2.85        2.49      1.88 o 
   5   7  15       38.03       26.78      8.08 o 
  -6   8  15        2.84        2.69      2.87 o 
  -5   8  15        0.18       -0.57      2.36 o 
  -4   8  15      103.15      107.55      4.38 o 
  -3   8  15      200.53      186.08      6.26 o 
  -2   8  15      249.67      264.78      7.92 o 
  -1   8  15       68.55       70.12      3.30 o 
   0   8  15      118.37      114.34      3.34 o 
   1   8  15      105.14      105.17      2.79 o 
   2   8  15        4.12        2.56      1.07 o 
   3   8  15       37.74       29.01      4.34 o 
   4   8  15       11.11        8.06      3.69 o 
   5   8  15       28.42       18.17      8.33 o 
  -6   9  15        0.95        2.06      3.21 o 
  -5   9  15       49.63       51.03      8.64 o 
  -4   9  15       49.17       48.66      5.46 o 
  -3   9  15        1.59        2.33      1.35 o 
  -2   9  15        0.84        3.32      1.32 o 
  -1   9  15      112.50      122.44      3.41 o 
   0   9  15        3.79        5.02      1.33 o 
   1   9  15        7.15        4.87      1.51 o 
   2   9  15        2.58        4.14      1.48 o 
   3   9  15        0.27        0.88      2.03 o 
   4   9  15       16.56       18.38      4.72 o 
  -5  10  15        3.61        4.52      2.58 o 
  -4  10  15        3.95        3.03      1.78 o 
  -3  10  15       46.69       34.36      6.85 o 
  -2  10  15       31.48       30.28      6.07 o 
  -1  10  15        0.32        1.42      1.09 o 
   0  10  15       17.21       16.03      2.91 o 
   1  10  15        5.12        6.46      1.67 o 
   2  10  15      131.52      126.60      6.41 o 
   3  10  15        0.30        1.74      1.48 o 
   4  10  15       14.78       12.14      5.17 o 
  -5  11  15       11.34        7.06      2.23 o 
  -4  11  15       93.35       95.21      8.78 o 
  -3  11  15      553.16      598.58      8.75 o 
  -2  11  15       67.06       65.84      4.71 o 
  -1  11  15       89.01      102.83      4.22 o 
   0  11  15       77.64       83.98      6.34 o 
   1  11  15       25.52       24.98      4.99 o 
   2  11  15        0.19        3.19      1.56 o 
   3  11  15       25.29       21.59      5.76 o 
  -4  12  15       56.29       47.30     12.19 o 
  -3  12  15       47.96       33.35      7.22 o 
  -2  12  15        0.14        1.09      2.12 o 
  -1  12  15       17.40        9.94      4.00 o 
   0  12  15        0.21        1.11      1.58 o 
   1  12  15       53.22       71.19      6.37 o 
   2  12  15       31.73       22.82      6.99 o 
  -2  13  15        6.07        2.04      3.67 o 
  -1  13  15       49.71       40.99     12.15 o 
   0  13  15       37.04       21.58      5.71 o 
   1  13  15        0.27        1.97      1.56 o 
  -7   0  16        0.59        3.84      4.97 o 
  -6   0  16      106.73      106.15      7.57 o 
  -5   0  16       10.41       10.30      2.12 o 
  -4   0  16      343.12      347.50     14.51 o 
  -3   0  16      168.77      201.21     12.79 o 
  -2   0  16      694.70      787.26     30.05 o 
  -1   0  16     2705.54     2630.36     27.34 o 
   0   0  16     1246.77     1367.92     47.26 o 
   1   0  16       11.37        3.05      7.09 o 
   2   0  16      310.36      292.77     15.02 o 
   3   0  16      406.30      394.63     21.80 o 
   4   0  16       82.90       84.54     18.42 o 
   5   0  16       31.86       51.29     12.29 o 
   6   0  16      176.70      188.23     10.10 o 
  -7   1  16       90.34       95.71      6.34 o 
  -6   1  16       26.29       24.90      6.15 o 
  -5   1  16       16.15       18.95      4.48 o 
  -4   1  16       27.37       30.28      7.51 o 
  -3   1  16        3.36        4.68      2.18 o 
  -2   1  16      143.80      135.13      6.88 o 
  -1   1  16       23.04       26.59      5.69 o 
   0   1  16       86.07       86.78      4.90 o 
   1   1  16      472.55      506.25     20.84 o 
   2   1  16       37.00       38.18      6.82 o 
   3   1  16        9.09       11.87      4.13 o 
   4   1  16       11.92       14.25      5.15 o 
   5   1  16       43.05       54.77      8.72 o 
   6   1  16       40.55       38.70      9.17 o 
  -7   2  16       12.10       13.79      4.72 o 
  -6   2  16        0.36        1.36      3.26 o 
  -5   2  16      119.65      115.04      5.10 o 
  -4   2  16        0.78       -0.74      3.27 o 
  -3   2  16       35.17       26.50      7.05 o 
  -2   2  16      285.87      281.21     11.09 o 
  -1   2  16       67.67       76.29      4.20 o 
   0   2  16       84.60       84.12      6.66 o 
   1   2  16        5.93        7.63      1.82 o 
   2   2  16      205.09      202.82     12.49 o 
   3   2  16      273.00      266.02      7.35 o 
   4   2  16        0.36        2.46      1.51 o 
   5   2  16        0.09        0.80      1.80 o 
   6   2  16       11.68       10.77      3.47 o 
  -7   3  16        3.52        3.39      3.02 o 
  -6   3  16        6.14        4.11      3.08 o 
  -5   3  16      229.07      224.41     10.53 o 
  -4   3  16      566.21      565.11     18.24 o 
  -3   3  16      564.37      597.81     13.51 o 
  -2   3  16      169.56      145.45      5.00 o 
  -1   3  16      384.61      368.66     14.61 o 
   0   3  16        0.18        1.45      1.67 o 
   1   3  16      154.25      153.82      5.06 o 
   2   3  16        8.03        9.85      3.59 o 
   3   3  16        5.59        6.00      1.84 o 
   4   3  16       66.80       67.02      3.34 o 
   5   3  16       44.39       40.73     11.73 o 
   6   3  16       59.51       62.38      8.80 o 
  -7   4  16        3.41        1.20      2.09 o 
  -6   4  16        0.00        3.99      3.07 o 
  -5   4  16       58.18       75.75     11.25 o 
  -4   4  16      148.97      149.34      6.52 o 
  -3   4  16       42.77       38.03     12.99 o 
  -2   4  16        2.38        1.86      2.06 o 
  -1   4  16        8.55       16.13      8.07 o 
   0   4  16      172.57      207.82      9.83 o 
   1   4  16      117.70      107.62      4.24 o 
   2   4  16       97.93       78.03      5.20 o 
   3   4  16       51.34       66.93      3.51 o 
   4   4  16        0.85        1.89      1.55 o 
   5   4  16      159.67      171.05      8.60 o 
  -7   5  16       11.80       11.68      7.27 o 
  -6   5  16        7.27        8.04      2.60 o 
  -5   5  16       19.75       15.58      5.42 o 
  -4   5  16      308.98      321.67     13.32 o 
  -3   5  16      948.95      981.98     21.40 o 
  -2   5  16       44.71       45.27      8.03 o 
  -1   5  16      345.66      347.16     11.22 o 
   0   5  16      130.37      146.51      4.42 o 
   1   5  16       81.38       72.31      2.90 o 
   2   5  16       17.24       13.44      4.65 o 
   3   5  16        0.45        1.21      1.77 o 
   4   5  16       32.36       24.98      6.21 o 
   5   5  16        0.37        1.88      1.44 o 
  -6   6  16       86.95       81.84      7.61 o 
  -5   6  16      151.06      137.31     10.44 o 
  -4   6  16       13.62       14.11      3.18 o 
  -3   6  16      696.37      731.53     17.00 o 
  -2   6  16      192.40      200.74      7.57 o 
  -1   6  16       15.40       12.54      3.34 o 
   0   6  16       15.07       11.02      2.42 o 
   1   6  16        0.01       -0.48      1.37 o 
   2   6  16       30.86       14.92      3.56 o 
   3   6  16        1.75        1.76      1.03 o 
   4   6  16        4.77        2.74      1.14 o 
   5   6  16       16.99       15.57      4.61 o 
  -6   7  16       20.26       21.02      6.16 o 
  -5   7  16      114.87      112.01      4.59 o 
  -4   7  16       66.07       77.19      4.14 o 
  -3   7  16       35.60       34.53      8.96 o 
  -2   7  16      692.48      651.07     27.92 o 
  -1   7  16       19.39       20.44      3.82 o 
   0   7  16        3.41        5.08      1.77 o 
   1   7  16       73.68       56.43      3.50 o 
   2   7  16        0.33        0.70      1.53 o 
   3   7  16       29.76       24.13      5.62 o 
   4   7  16       83.39       89.05      8.04 o 
   5   7  16       53.66       62.18      7.05 o 
  -6   8  16       92.24       87.56      7.48 o 
  -5   8  16       60.50       52.05      4.59 o 
  -4   8  16       11.22       10.16      2.30 o 
  -3   8  16       36.08       33.51      3.63 o 
  -2   8  16        4.29        3.65      1.56 o 
  -1   8  16        2.40        5.18      1.28 o 
   0   8  16       34.55       35.12      6.26 o 
   1   8  16       65.63       60.64      3.39 o 
   2   8  16        0.61        2.24      0.94 o 
   3   8  16        9.62        4.24      1.91 o 
   4   8  16       39.99       34.17     10.89 o 
  -5   9  16      147.66      134.98      5.18 o 
  -4   9  16       16.27       15.58      3.53 o 
  -3   9  16        0.42        1.40      1.50 o 
  -2   9  16        0.79        3.30      1.22 o 
  -1   9  16       14.30       14.76      2.70 o 
   0   9  16       81.78      100.84      3.47 o 
   1   9  16      169.57      153.15      5.88 o 
   2   9  16      167.40      167.82      4.56 o 
   3   9  16       53.02       43.19      8.22 o 
   4   9  16       20.13       18.63      7.03 o 
  -5  10  16       22.49       20.50      4.47 o 
  -4  10  16        7.90        5.64      2.60 o 
  -3  10  16       75.44       72.33      3.66 o 
  -2  10  16      134.29      125.24      5.78 o 
  -1  10  16        0.54        0.28      1.36 o 
   0  10  16       53.80       46.41      4.24 o 
   1  10  16       56.95       66.08      4.77 o 
   2  10  16       52.52       60.09      3.68 o 
   3  10  16       85.39       95.79     10.79 o 
  -4  11  16        0.05        1.62      2.52 o 
  -3  11  16       12.61        9.78      2.58 o 
  -2  11  16      103.89      103.44      5.45 o 
  -1  11  16       14.71       13.03      3.14 o 
   0  11  16       16.85       18.38      4.59 o 
   1  11  16       17.43       17.87      4.09 o 
   2  11  16       24.26       19.42      3.88 o 
  -3  12  16        3.69        3.38      2.41 o 
  -2  12  16        1.68        3.44      3.04 o 
  -1  12  16       44.78       48.03      6.49 o 
   0  12  16      251.11      265.85      7.95 o 
   1  12  16       55.16       47.56      8.61 o 
  -7   1  17        1.94        2.82      2.31 o 
  -6   1  17      114.17      106.17     10.56 o 
  -5   1  17      130.55      128.68      9.03 o 
  -4   1  17        8.33        6.41      4.26 o 
  -3   1  17        0.01       -1.08      2.95 o 
  -2   1  17        7.22        7.89      4.88 o 
  -1   1  17       73.90       65.48      5.53 o 
   0   1  17      162.89      150.29      4.90 o 
   1   1  17      101.77      101.75      4.49 o 
   2   1  17       68.24       65.88      4.74 o 
   3   1  17       35.52       32.12      8.30 o 
   4   1  17       35.89       31.12      6.62 o 
   5   1  17       29.58       26.93      7.43 o 
  -7   2  17        1.04       -1.44      2.62 o 
  -6   2  17       21.01       18.12      5.06 o 
  -5   2  17       80.63       77.41      7.31 o 
  -4   2  17       65.05       76.30      4.78 o 
  -3   2  17       45.03       37.21     11.97 o 
  -2   2  17       53.81       62.09      4.92 o 
  -1   2  17      122.49      138.89     15.98 o 
   0   2  17       29.44       23.80      9.57 o 
   1   2  17      252.57      239.78      9.04 o 
   2   2  17        9.62        8.82      2.82 o 
   3   2  17       76.71       83.04      3.66 o 
   4   2  17        3.02        1.24      1.42 o 
   5   2  17      399.17      439.49     16.32 o 
  -7   3  17        2.00        6.40      2.87 o 
  -6   3  17      104.46      115.22      5.31 o 
  -5   3  17        3.32       -2.37      3.73 o 
  -4   3  17        0.13       -0.65      3.68 o 
  -3   3  17       71.38       67.37      7.76 o 
  -2   3  17       46.78       35.34     10.93 o 
  -1   3  17        0.65        2.31      2.15 o 
   0   3  17       10.37        5.80      2.19 o 
   1   3  17      110.31      115.37      8.37 o 
   2   3  17        0.32        1.96      1.93 o 
   3   3  17       49.66       64.66     10.38 o 
   4   3  17       31.53       24.44      6.33 o 
   5   3  17       17.95       11.51      4.97 o 
  -6   4  17      284.91      313.94     15.71 o 
  -5   4  17        0.95        2.40      1.13 o 
  -4   4  17      300.45      290.64     10.31 o 
  -3   4  17      246.83      251.86      9.19 o 
  -2   4  17        2.65        2.69      1.95 o 
  -1   4  17      401.10      406.13     13.40 o 
   0   4  17        0.13       -0.62      2.15 o 
   1   4  17      157.67      131.66     12.88 o 
   2   4  17       36.44       36.51      3.84 o 
   3   4  17       11.50       17.18      3.80 o 
   4   4  17        3.08        4.96      2.03 o 
   5   4  17        8.41        7.51      3.71 o 
  -6   5  17        6.92        5.03      3.70 o 
  -5   5  17      180.19      199.09     10.85 o 
  -4   5  17      104.07       96.87      7.37 o 
  -3   5  17       21.30        8.48      8.86 o 
  -2   5  17       62.78       59.16     11.63 o 
  -1   5  17      128.52      115.15      3.80 o 
   0   5  17       75.22       67.82      3.24 o 
   1   5  17        4.69        0.82      1.34 o 
   2   5  17       24.64       32.25      8.22 o 
   3   5  17      227.17      248.08     11.01 o 
   4   5  17       23.93       32.71      9.52 o 
   5   5  17      101.28      104.73      5.42 o 
  -6   6  17      113.47      113.73      6.75 o 
  -5   6  17       40.45       35.66     11.21 o 
  -4   6  17       23.26       24.44      6.76 o 
  -3   6  17      256.73      236.67     10.57 o 
  -2   6  17       43.99       38.72     11.70 o 
  -1   6  17        2.18        0.75      1.87 o 
   0   6  17        6.59        3.53      1.55 o 
   1   6  17        5.65        1.91      1.32 o 
   2   6  17       13.84       15.71      4.34 o 
   3   6  17      190.86      218.35      8.43 o 
   4   6  17       13.07       13.65      3.41 o 
  -6   7  17       54.61       41.16     12.43 o 
  -5   7  17       59.24       53.35     12.78 o 
  -4   7  17        1.07        1.48      3.21 o 
  -3   7  17      160.83      157.39      5.88 o 
  -2   7  17        5.93        2.64      1.69 o 
  -1   7  17      119.91      127.01      4.20 o 
   0   7  17        4.23        4.61      2.47 o 
   1   7  17        3.68        3.24      1.45 o 
   2   7  17        4.54        5.50      1.67 o 
   3   7  17        3.68        2.07      0.89 o 
   4   7  17       18.90       16.78      4.89 o 
  -5   8  17      322.01      329.27     19.84 o 
  -4   8  17       97.59       89.76      5.64 o 
  -3   8  17       24.12       18.55      3.77 o 
  -2   8  17        2.51        2.91      1.40 o 
  -1   8  17       89.38       75.08      4.57 o 
   0   8  17       11.19        7.15      2.54 o 
   1   8  17        0.45        2.92      1.72 o 
   2   8  17       52.37       59.43      8.00 o 
   3   8  17        6.78        8.21      2.90 o 
  -5   9  17      166.00      159.89      6.75 o 
  -4   9  17       40.38       31.60      9.78 o 
  -3   9  17        2.28        1.72      1.88 o 
  -2   9  17       23.24       26.51      6.16 o 
  -1   9  17       91.15       83.22      4.93 o 
   0   9  17       16.75       12.67      2.36 o 
   1   9  17        0.00        1.64      1.28 o 
   2   9  17       47.32       31.50      7.39 o 
   3   9  17       11.11        8.04      2.57 o 
  -4  10  17       40.52       30.67      7.23 o 
  -3  10  17       17.18       16.26      3.35 o 
  -2  10  17      100.17       99.45      5.12 o 
  -1  10  17       10.22        6.89      2.54 o 
   0  10  17        5.92        2.48      1.45 o 
   1  10  17       84.07       78.59      5.56 o 
   2  10  17      105.97      113.55      3.76 o 
  -3  11  17       18.76       16.78      4.66 o 
  -2  11  17        7.12        3.85      1.87 o 
  -1  11  17      224.34      255.78      9.94 o 
   0  11  17       93.44      114.86      8.93 o 
   1  11  17       12.19       11.80      5.10 o 
  -6   0  18        6.23        4.92      5.72 o 
  -5   0  18      112.68      105.34      8.59 o 
  -4   0  18      280.94      279.35     15.27 o 
  -3   0  18       34.23       28.12     11.20 o 
  -2   0  18       39.10       24.51     10.66 o 
  -1   0  18      200.13      229.74     13.03 o 
   0   0  18        5.05        4.97      3.94 o 
   1   0  18      250.02      290.15     14.14 o 
   2   0  18       11.51        8.14      3.63 o 
   3   0  18       89.66      101.98     12.10 o 
   4   0  18       91.34      105.05      8.46 o 
   5   0  18       81.10       71.97     21.32 o 
  -6   1  18        0.26        3.10      2.86 o 
  -5   1  18       52.58       47.42     12.97 o 
  -4   1  18       63.10       58.94      4.73 o 
  -3   1  18     1408.95     1453.38     31.54 o 
  -2   1  18      601.98      669.80     16.48 o 
  -1   1  18      134.21      120.69      4.82 o 
   0   1  18       30.01       22.17      6.92 o 
   1   1  18        4.39        3.77      5.74 o 
   2   1  18        6.86        3.90      2.25 o 
   3   1  18        1.29        2.37      2.83 o 
   4   1  18       73.09       79.42     10.80 o 
  -6   2  18      177.22      171.82     13.13 o 
  -5   2  18      302.69      305.80     13.91 o 
  -4   2  18        7.23        5.25      2.93 o 
  -3   2  18        0.97        2.06      2.06 o 
  -2   2  18      173.91      159.52     13.37 o 
  -1   2  18      141.16      132.75      6.69 o 
   0   2  18      105.37      107.78     14.14 o 
   1   2  18       32.16       22.55      5.53 o 
   2   2  18        0.95        3.40      2.09 o 
   3   2  18       96.87      118.39     15.03 o 
   4   2  18       36.19       25.87      7.69 o 
  -6   3  18       75.97       63.22      8.16 o 
  -5   3  18       42.05       47.90      8.66 o 
  -4   3  18       63.32       65.65      6.47 o 
  -3   3  18       53.77       44.31     10.76 o 
  -2   3  18       11.05       15.20      3.63 o 
  -1   3  18       39.63       35.91      8.98 o 
   0   3  18       62.91       66.54      7.10 o 
   1   3  18       69.74       66.46      4.71 o 
   2   3  18       11.11        9.71      3.23 o 
   3   3  18       60.75       37.75     16.48 o 
   4   3  18       19.16       21.52      5.84 o 
  -6   4  18        6.00        2.39      2.90 o 
  -5   4  18       28.72       24.74      6.74 o 
  -4   4  18       22.89       22.72      8.23 o 
  -3   4  18        1.40        2.45      2.59 o 
  -2   4  18        6.78        6.25      2.28 o 
  -1   4  18        1.15       -1.41      2.72 o 
   0   4  18       61.90       69.82      8.45 o 
   1   4  18       36.56       41.90      8.05 o 
   2   4  18       26.48       22.00      7.80 o 
   3   4  18      157.91      178.95     16.84 o 
   4   4  18      104.04      123.73      6.33 o 
  -6   5  18        1.34        3.86      3.19 o 
  -5   5  18       26.18       23.33      7.94 o 
  -4   5  18       37.34       29.66      8.25 o 
  -3   5  18      149.87      147.84      8.08 o 
  -2   5  18       49.84       49.74      5.22 o 
  -1   5  18       38.79       32.85      8.59 o 
   0   5  18       50.45       39.91      9.18 o 
   1   5  18      131.50      147.10      6.55 o 
   2   5  18        2.86        9.71      3.63 o 
   3   5  18       16.28       12.63      4.76 o 
   4   5  18       36.10       49.46      4.46 o 
  -5   6  18      114.80       99.76      5.63 o 
  -4   6  18      104.27       98.35      6.25 o 
  -3   6  18        8.06        8.94      3.35 o 
  -2   6  18        0.11        0.50      2.71 o 
  -1   6  18      161.34      127.53      6.32 o 
   0   6  18       28.40       23.31      6.33 o 
   1   6  18        0.23        3.15      1.98 o 
   2   6  18        1.90        1.65      1.64 o 
   3   6  18       17.03       20.24      4.50 o 
   4   6  18        1.84        0.69      2.15 o 
  -5   7  18      263.30      255.72      7.28 o 
  -4   7  18      102.56      109.00      6.86 o 
  -3   7  18       45.28       30.84      9.99 o 
  -2   7  18        0.07        1.23      2.16 o 
  -1   7  18        1.10        1.89      2.05 o 
   0   7  18        0.02        2.05      1.08 o 
   1   7  18      140.75      153.82      4.36 o 
   2   7  18       71.13       91.08      4.57 o 
   3   7  18       26.72       21.54      6.33 o 
  -4   8  18        1.73        1.20      2.62 o 
  -3   8  18        0.93        0.73      1.75 o 
  -2   8  18        9.78       10.09      2.90 o 
  -1   8  18        0.01        1.79      1.52 o 
   0   8  18       20.86       12.95      3.87 o 
   1   8  18       98.39       97.69      5.04 o 
   2   8  18        1.66        1.14      1.17 o 
   3   8  18        9.89       12.84      4.33 o 
  -4   9  18      115.26       94.73      4.68 o 
  -3   9  18        5.97        4.30      2.02 o 
  -2   9  18       75.44       75.89      5.04 o 
  -1   9  18       58.31       63.69      5.25 o 
   0   9  18      175.17      186.80      6.81 o 
   1   9  18       65.12       75.94      4.88 o 
   2   9  18       59.21       58.66      4.32 o 
  -3  10  18       74.24       73.28      6.49 o 
  -2  10  18       99.38      121.04      4.53 o 
  -1  10  18       31.80       24.11      5.70 o 
   0  10  18       10.96        9.35      2.39 o 
   1  10  18        7.61        5.71      1.69 o 
  -6   1  19       60.32       52.56      7.75 o 
  -5   1  19      162.74      157.34      9.21 o 
  -4   1  19        0.37        1.39      2.90 o 
  -3   1  19      407.48      423.66     14.01 o 
  -2   1  19        2.81        1.13      3.24 o 
  -1   1  19        4.37        4.36      2.08 o 
   0   1  19        0.59       -0.19      1.97 o 
   1   1  19       39.04       31.90      5.89 o 
   2   1  19       23.85       37.47      9.05 o 
   3   1  19      152.50      146.49      8.36 o 
   4   1  19       13.39       17.02      3.85 o 
  -6   2  19        5.59       -0.15      3.78 o 
  -5   2  19      123.69      127.71     10.82 o 
  -4   2  19       19.84       12.98      5.72 o 
  -3   2  19        5.94        1.60      5.92 o 
  -2   2  19       32.52       26.59      7.91 o 
  -1   2  19        5.99        2.42      2.94 o 
   0   2  19       11.33       10.73      3.81 o 
   1   2  19      128.42      128.48      5.62 o 
   2   2  19       48.87       46.31     13.35 o 
   3   2  19       15.65       16.13      4.39 o 
   4   2  19      166.80      176.89      7.34 o 
  -5   3  19       17.87       15.34      4.23 o 
  -4   3  19      160.70      151.35      9.01 o 
  -3   3  19      135.21      155.14      8.42 o 
  -2   3  19       28.30       23.06      5.74 o 
  -1   3  19       28.96       32.57      9.16 o 
   0   3  19        8.75       17.38      5.26 o 
   1   3  19       98.31       94.70      7.60 o 
   2   3  19       10.13        7.78      3.20 o 
   3   3  19      141.46      144.30     10.10 o 
   4   3  19      149.86      184.16      6.38 o 
  -5   4  19      134.75      141.33      8.09 o 
  -4   4  19       53.56       48.04     15.77 o 
  -3   4  19        0.01        1.00      3.00 o 
  -2   4  19       60.74       60.61      3.73 o 
  -1   4  19      241.98      260.72      9.37 o 
   0   4  19        0.43        3.16      2.86 o 
   1   4  19        0.14        1.74      2.74 o 
   2   4  19       39.15       37.53     10.07 o 
   3   4  19       44.49       32.53      8.50 o 
  -5   5  19        6.33        7.52      4.12 o 
  -4   5  19        0.46        1.38      3.33 o 
  -3   5  19        1.81        1.30      2.55 o 
  -2   5  19       13.16       14.69      7.44 o 
  -1   5  19      173.45      158.40      8.12 o 
   0   5  19       33.09       35.42     10.96 o 
   1   5  19        2.07        3.74      3.18 o 
   2   5  19        0.84        0.22      2.06 o 
   3   5  19        1.12        1.46      2.11 o 
  -5   6  19        4.88        8.09      3.63 o 
  -4   6  19       57.94       40.67     14.17 o 
  -3   6  19        0.58        3.97      2.82 o 
  -2   6  19       25.54       21.08      7.26 o 
  -1   6  19      123.40      133.85      6.44 o 
   0   6  19        4.81        3.32      2.24 o 
   1   6  19       44.91       36.35     11.57 o 
   2   6  19       11.72       11.78      2.96 o 
   3   6  19        3.84        5.64      2.56 o 
  -4   7  19        2.09        1.17      2.75 o 
  -3   7  19        2.75        1.84      2.63 o 
  -2   7  19        0.30        0.16      3.30 o 
  -1   7  19        6.56        6.25      2.77 o 
   0   7  19       15.68       12.95      3.66 o 
   1   7  19      163.47      195.13      9.40 o 
   2   7  19        1.83        5.24      1.95 o 
  -3   8  19      267.30      273.15     10.71 o 
  -2   8  19        2.53        2.21      4.08 o 
  -1   8  19       25.32       21.89      6.08 o 
   0   8  19       45.22       30.64      7.81 o 
   1   8  19       31.85       30.25      7.18 o 
  -2   9  19       27.18       22.11      6.63 o 
  -1   9  19       37.48       22.19      7.32 o 
   0   9  19       33.58       34.38      7.93 o 
  -5   0  20      216.80      213.58     10.82 o 
  -4   0  20      238.77      263.57     18.68 o 
  -3   0  20      121.06      108.89      8.71 o 
  -2   0  20        0.52       -0.97      4.97 o 
  -1   0  20      396.77      423.09     25.07 o 
   0   0  20       44.50       49.44      4.88 o 
   1   0  20        3.73        4.08      4.45 o 
   2   0  20      218.55      286.46     19.41 o 
   3   0  20        8.27        8.46      4.66 o 
  -5   1  20       52.09       40.68     13.49 o 
  -4   1  20       47.50       36.93     10.91 o 
  -3   1  20       61.55       57.46      6.53 o 
  -2   1  20       51.50       61.16      7.31 o 
  -1   1  20       77.94       82.64      5.64 o 
   0   1  20       18.10       11.62      4.75 o 
   1   1  20       83.37       89.75     14.01 o 
   2   1  20       19.39       13.05      3.85 o 
   3   1  20      181.09      204.06      7.04 o 
  -5   2  20      179.01      173.09      8.53 o 
  -4   2  20       38.93       32.70      8.61 o 
  -3   2  20       10.21        7.25      4.93 o 
  -2   2  20        5.88        2.86      2.56 o 
  -1   2  20       52.70       67.78      4.71 o 
   0   2  20        8.03        8.97      4.46 o 
   1   2  20       29.36       24.01      7.55 o 
   2   2  20       28.86       30.76      9.23 o 
   3   2  20       45.08       35.76     10.50 o 
  -5   3  20       58.08       40.00     15.39 o 
  -4   3  20       63.93       59.06     11.76 o 
  -3   3  20       13.45       15.74      5.04 o 
  -2   3  20       65.90       71.85      6.58 o 
  -1   3  20        0.08       -0.04      1.74 o 
   0   3  20        2.66        3.46      2.79 o 
   1   3  20        7.95        6.68      3.42 o 
   2   3  20       69.73       61.86      4.62 o 
   3   3  20       79.26       78.12      3.98 o 
  -4   4  20        0.67       -0.31      2.54 o 
  -3   4  20       31.59       24.13      8.49 o 
  -2   4  20       44.17       36.71     11.13 o 
  -1   4  20        0.15        2.94      2.55 o 
   0   4  20       44.99       54.62      5.77 o 
   1   4  20       17.74       10.61      3.27 o 
   2   4  20        3.25        2.60      3.45 o 
  -4   5  20       42.84       28.11      8.35 o 
  -3   5  20        0.01        3.87      1.96 o 
  -2   5  20       71.81       89.97     10.24 o 
  -1   5  20        1.15        0.80      3.00 o 
   0   5  20        1.62        1.08      2.48 o 
   1   5  20       53.08       45.56      8.51 o 
   2   5  20        0.04        1.09      1.72 o 
  -3   6  20       26.81       24.32      8.35 o 
  -2   6  20       13.18       13.80      4.50 o 
  -1   6  20        2.56        1.81      1.85 o 
   0   6  20       42.60       39.23     11.77 o 
   1   6  20       21.62       19.93      5.88 o 
  -3   7  20      230.81      262.32     15.02 o 
  -2   7  20        4.48        3.91      3.14 o 
  -1   7  20        0.03        2.04      1.61 o 
   0   7  20        0.61       -0.49      1.70 o 
   1   7  20        0.76        2.45      1.98 o 
  -4   1  21       43.71       34.57     11.68 o 
  -3   1  21       67.81       77.83     14.61 o 
  -2   1  21       44.62       53.10      5.25 o 
  -1   1  21        9.92       11.03      4.10 o 
   0   1  21       89.98      106.00      6.69 o 
   1   1  21      100.84      101.03      5.63 o 
   2   1  21      206.88      218.89     11.86 o 
  -4   2  21       62.88       72.48     13.78 o 
  -3   2  21       14.07        8.13      3.63 o 
  -2   2  21        4.17        4.74      3.52 o 
  -1   2  21        0.47       -0.71      3.17 o 
   0   2  21       12.98       16.06      5.36 o 
   1   2  21        6.79        6.25      3.01 o 
   2   2  21       89.42       96.27     10.18 o 
  -3   3  21        1.88        1.58      3.36 o 
  -2   3  21        7.96       10.68      4.27 o 
  -1   3  21       67.25       59.18     10.31 o 
   0   3  21        3.26       16.61      6.01 o 
   1   3  21       69.68       46.43     14.13 o 
  -3   4  21        0.23        2.84      3.03 o 
  -2   4  21       27.17       28.25     14.29 o 
  -1   4  21        2.49        5.63      3.45 o 
   0   4  21       13.52       14.00      5.22 o 
   1   4  21       26.18       23.91      5.66 o 
  -2   5  21        0.47       -1.70      3.26 o 
  -1   5  21        0.23        1.36      2.91 o 
   0   5  21       20.64       10.37      4.39 o 
  -1   6  21        0.74        2.41      2.91 o 
  -2   0  22       16.98       12.51     10.21 o 
  -1   0  22       33.88       23.48     12.55 o 
   0   0  22       25.52       35.79     14.72 o 
  -2   1  22       11.37       11.26      4.56 o 
  -1   1  22       55.30       64.33      9.49 o 
   0   1  22       23.18       25.91      6.52 o 
  -2   2  22        2.61        3.24      2.39 o 
  -1   2  22       37.04       32.60     11.02 o 
                                                 
